# Supplementary material for: Tetramer formation in Arabidopsis MADS domain proteins: analysis of a protein-protein interaction network
Source: BMC Syst Biol. 2014 Jan 27;8:9. doi: 10.1186/1752-0509-8-9 (PMC3913338; doi:10.1186/1752-0509-8-9)
Supplement: Additional file 2 — List of prospective tetramers. This additional text file contains a list of those proteins in four-node tetramer-like subgraphs of which the encoding genes are jointly expressed in at least one Arabidopsis tissue. [file 1752-0509-8-9-S2.txt]

AG	SHP1	SEP1	AGL14	ATGE_73	ATGE_82	ATGE_83	ATGE_84	
ABS	AG	SEP1	SEP2	ATGE_33	ATGE_37	ATGE_45	ATGE_73	ATGE_76	ATGE_77	ATGE_78	
AG	SHP2	SEP1	AGL14	ATGE_73	ATGE_82	ATGE_83	ATGE_84	
AG	SHP2	AGL6	AGL14	ATGE_73	ATGE_82	ATGE_83	ATGE_84	
SHP1	SHP2	SEP1	AGL14	ATGE_73	ATGE_82	ATGE_83	ATGE_84	
SHP1	FUL	SEP1	AGL14	ATGE_73	ATGE_82	ATGE_83	ATGE_84	
AGL14	SEP1	SHP2	FUL	ATGE_73	ATGE_82	ATGE_83	ATGE_84	
SHP2	FUL	AGL6	AGL14	ATGE_73	ATGE_82	ATGE_83	ATGE_84	
AGL6	AGL65	AGL66	AGL86	ATGE_73	
AGL6	AGL82	AGL66	AGL86	ATGE_73	
AGL28	AGL40	PHE1	AGL86	ATGE_73	
AGL28	AGL62	PHE1	AGL86	ATGE_73	
AGL86	PHE1	AGL40	AGL62	ATGE_73	
AGL65	AGL82	AGL66	AGL86	ATGE_73	
AGL101	AGL79	AGL84	AGL99	ATGE_73	
AGL15	SEP1	AG	SHP1	ATGE_29	ATGE_31	ATGE_32	ATGE_33	ATGE_37	ATGE_45	ATGE_77	ATGE_78	ATGE_79	ATGE_81	ATGE_82	ATGE_83	ATGE_84	ATGE_92	
AGL15	AGL14	AG	SHP1	ATGE_82	ATGE_83	ATGE_84	
AGL21	AGL14	AG	SHP1	ATGE_73	
SOC1	AG	SEP1	SEP2	ATGE_8	ATGE_24	ATGE_29	ATGE_31	ATGE_32	ATGE_33	ATGE_34	ATGE_36	ATGE_39	ATGE_43	ATGE_45	ATGE_73	ATGE_76	ATGE_77	ATGE_78	ATGE_79	ATGE_81	ATGE_83	ATGE_84	ATGE_92	ATGE_101	
AGL15	SEP1	AG	SHP2	ATGE_8	ATGE_29	ATGE_31	ATGE_32	ATGE_33	ATGE_36	ATGE_37	ATGE_43	ATGE_45	ATGE_77	ATGE_78	ATGE_79	ATGE_81	ATGE_82	ATGE_83	ATGE_84	ATGE_92	
AGL15	SEP1	AG	AP1	ATGE_8	ATGE_29	ATGE_31	ATGE_32	ATGE_33	ATGE_77	ATGE_78	ATGE_92	
AGL15	SEP1	AG	STK	ATGE_31	ATGE_32	ATGE_33	ATGE_37	ATGE_45	ATGE_77	ATGE_78	ATGE_79	ATGE_81	ATGE_82	ATGE_83	ATGE_84	ATGE_92	
SOC1	AG	SEP1	AGL14	ATGE_73	ATGE_83	ATGE_84	
AGL15	SEP1	SVP	AG	ATGE_8	ATGE_29	ATGE_43	ATGE_77	ATGE_78	ATGE_79	ATGE_81	ATGE_82	ATGE_83	ATGE_84	ATGE_92	
SOC1	AG	SEP2	AGL6	ATGE_8	ATGE_24	ATGE_29	ATGE_31	ATGE_32	ATGE_33	ATGE_34	ATGE_36	ATGE_39	ATGE_43	ATGE_45	ATGE_73	ATGE_76	ATGE_77	ATGE_78	ATGE_79	ATGE_81	ATGE_83	ATGE_84	ATGE_92	ATGE_101	
SOC1	AG	SEP2	FUL	ATGE_8	ATGE_24	ATGE_29	ATGE_31	ATGE_32	ATGE_33	ATGE_34	ATGE_39	ATGE_43	ATGE_45	ATGE_73	ATGE_76	ATGE_77	ATGE_78	ATGE_79	ATGE_81	ATGE_83	ATGE_84	ATGE_92	ATGE_101	
SEP3	SEP2	ABS	AG	ATGE_33	ATGE_37	ATGE_45	ATGE_73	ATGE_76	ATGE_77	ATGE_78	
SOC1	AG	SEP2	AGL14	ATGE_73	ATGE_83	ATGE_84	
AGL15	AGL14	AG	SHP2	ATGE_82	ATGE_83	ATGE_84	
AGL21	AGL14	AG	SHP2	ATGE_73	
SOC1	AG	AGL6	AGL14	ATGE_73	ATGE_83	ATGE_84	
AGL15	SEP1	SHP1	SHP2	ATGE_29	ATGE_31	ATGE_32	ATGE_33	ATGE_37	ATGE_45	ATGE_77	ATGE_78	ATGE_79	ATGE_81	ATGE_82	ATGE_83	ATGE_84	ATGE_92	
AGL15	SEP1	SHP1	AGL6	ATGE_29	ATGE_31	ATGE_32	ATGE_33	ATGE_37	ATGE_45	ATGE_77	ATGE_78	ATGE_79	ATGE_81	ATGE_82	ATGE_83	ATGE_84	ATGE_92	
AGL15	SEP1	SHP1	AP1	ATGE_29	ATGE_31	ATGE_32	ATGE_33	ATGE_77	ATGE_78	ATGE_92	
AGL15	SEP1	SHP1	STK	ATGE_31	ATGE_32	ATGE_33	ATGE_37	ATGE_45	ATGE_77	ATGE_78	ATGE_79	ATGE_81	ATGE_82	ATGE_83	ATGE_84	ATGE_92	
AGL15	SEP1	SVP	SHP1	ATGE_29	ATGE_77	ATGE_78	ATGE_79	ATGE_81	ATGE_82	ATGE_83	ATGE_84	ATGE_92	
AGL15	AGL14	SHP1	SHP2	ATGE_82	ATGE_83	ATGE_84	
AGL21	AGL14	SHP1	SHP2	ATGE_73	
AGL21	AGL14	SHP1	FUL	ATGE_73	
AGL16	ABS	SEP1	SEP2	ATGE_33	ATGE_37	ATGE_45	ATGE_73	ATGE_76	ATGE_77	ATGE_78	
SOC1	ABS	SEP1	SEP2	ATGE_33	ATGE_45	ATGE_73	ATGE_76	ATGE_77	ATGE_78	
AGL21	ABS	SEP1	SEP2	ATGE_73	
AGL15	SEP1	SHP2	AP1	ATGE_8	ATGE_29	ATGE_31	ATGE_32	ATGE_33	ATGE_77	ATGE_78	ATGE_92	
AGL15	SEP1	SHP2	STK	ATGE_31	ATGE_32	ATGE_33	ATGE_37	ATGE_45	ATGE_77	ATGE_78	ATGE_79	ATGE_81	ATGE_82	ATGE_83	ATGE_84	ATGE_92	
AGL24	SHP2	SEP1	AGL14	ATGE_73	ATGE_83	ATGE_84	
AGL15	SEP1	SHP2	SVP	ATGE_8	ATGE_29	ATGE_43	ATGE_77	ATGE_78	ATGE_79	ATGE_81	ATGE_82	ATGE_83	ATGE_84	ATGE_92	
AGL15	SEP1	AGL6	STK	ATGE_31	ATGE_32	ATGE_33	ATGE_37	ATGE_45	ATGE_77	ATGE_78	ATGE_79	ATGE_81	ATGE_82	ATGE_83	ATGE_84	ATGE_92	
AGL15	SEP1	AP1	STK	ATGE_31	ATGE_32	ATGE_33	ATGE_77	ATGE_78	ATGE_92	
AGL16	FUL	SEP1	AGL14	ATGE_73	ATGE_82	ATGE_83	ATGE_84	
AGL24	SVP	SEP1	CAL	ATGE_8	ATGE_29	ATGE_40	ATGE_92	
AGL15	SEP1	STK	SVP	ATGE_77	ATGE_78	ATGE_79	ATGE_81	ATGE_82	ATGE_83	ATGE_84	ATGE_92	
AGL24	SHP2	AGL6	AGL14	ATGE_73	ATGE_83	ATGE_84	
AGL21	AGL14	SHP2	FUL	ATGE_73	ATGE_98	
AGL16	FUL	AGL6	AGL14	ATGE_73	ATGE_82	ATGE_83	ATGE_84	
AGL24	SVP	AGL6	CAL	ATGE_8	ATGE_29	ATGE_40	ATGE_92	
AGL24	SVP	AP1	CAL	ATGE_8	ATGE_29	ATGE_40	ATGE_92	
SEP1	AGL6	AG	SHP2	ATGE_8	ATGE_29	ATGE_31	ATGE_32	ATGE_33	ATGE_34	ATGE_35	ATGE_36	ATGE_37	ATGE_39	ATGE_43	ATGE_45	ATGE_73	ATGE_76	ATGE_77	ATGE_78	ATGE_79	ATGE_81	ATGE_82	ATGE_83	ATGE_84	ATGE_92	ATGE_101	
SEP1	AGL6	AP1	AG	ATGE_8	ATGE_24	ATGE_29	ATGE_31	ATGE_32	ATGE_33	ATGE_34	ATGE_35	ATGE_39	ATGE_76	ATGE_77	ATGE_78	ATGE_92	ATGE_101	
SEP1	AGL6	SVP	AG	ATGE_8	ATGE_24	ATGE_29	ATGE_39	ATGE_43	ATGE_73	ATGE_76	ATGE_77	ATGE_78	ATGE_79	ATGE_81	ATGE_82	ATGE_83	ATGE_84	ATGE_92	ATGE_101	
SEP1	AGL6	AGL42	AG	ATGE_8	ATGE_24	ATGE_29	ATGE_31	ATGE_32	ATGE_33	ATGE_34	ATGE_37	ATGE_39	ATGE_45	ATGE_73	ATGE_76	ATGE_77	ATGE_78	ATGE_82	ATGE_83	ATGE_84	ATGE_92	ATGE_101	
AG	FUL	SEP1	AGL14	ATGE_73	ATGE_82	ATGE_83	ATGE_84	
AG	FUL	AGL6	AGL14	ATGE_73	ATGE_82	ATGE_83	ATGE_84	
SEP1	AGL6	SHP2	AP1	ATGE_8	ATGE_22	ATGE_29	ATGE_31	ATGE_32	ATGE_33	ATGE_34	ATGE_35	ATGE_39	ATGE_40	ATGE_41	ATGE_42	ATGE_76	ATGE_77	ATGE_78	ATGE_92	ATGE_100	ATGE_101	
SEP1	AGL6	SHP2	FUL	ATGE_8	ATGE_22	ATGE_29	ATGE_31	ATGE_32	ATGE_33	ATGE_34	ATGE_37	ATGE_39	ATGE_40	ATGE_41	ATGE_42	ATGE_43	ATGE_45	ATGE_73	ATGE_76	ATGE_77	ATGE_78	ATGE_79	ATGE_81	ATGE_82	ATGE_83	ATGE_84	ATGE_92	ATGE_100	ATGE_101	
SEP1	AGL6	SHP2	SVP	ATGE_5	ATGE_8	ATGE_22	ATGE_29	ATGE_39	ATGE_40	ATGE_41	ATGE_42	ATGE_43	ATGE_73	ATGE_76	ATGE_77	ATGE_78	ATGE_79	ATGE_81	ATGE_82	ATGE_83	ATGE_84	ATGE_92	ATGE_100	ATGE_101	
SEP1	AGL6	SHP2	AGL42	ATGE_8	ATGE_22	ATGE_29	ATGE_31	ATGE_32	ATGE_33	ATGE_34	ATGE_37	ATGE_39	ATGE_40	ATGE_41	ATGE_45	ATGE_73	ATGE_76	ATGE_77	ATGE_78	ATGE_82	ATGE_83	ATGE_84	ATGE_92	ATGE_101	
SEP1	AGL6	AP1	FUL	ATGE_8	ATGE_22	ATGE_24	ATGE_29	ATGE_31	ATGE_32	ATGE_33	ATGE_34	ATGE_39	ATGE_40	ATGE_41	ATGE_42	ATGE_76	ATGE_77	ATGE_78	ATGE_92	ATGE_100	ATGE_101	
SEP1	AGL6	AP1	AGL42	ATGE_8	ATGE_22	ATGE_24	ATGE_29	ATGE_31	ATGE_32	ATGE_33	ATGE_34	ATGE_39	ATGE_40	ATGE_41	ATGE_76	ATGE_77	ATGE_78	ATGE_92	ATGE_101	
SEP1	AGL6	FUL	SVP	ATGE_8	ATGE_22	ATGE_24	ATGE_29	ATGE_39	ATGE_40	ATGE_41	ATGE_42	ATGE_43	ATGE_73	ATGE_76	ATGE_77	ATGE_78	ATGE_79	ATGE_81	ATGE_82	ATGE_83	ATGE_84	ATGE_92	ATGE_100	ATGE_101	
SEP1	AGL6	FUL	AGL42	ATGE_8	ATGE_22	ATGE_24	ATGE_29	ATGE_31	ATGE_32	ATGE_33	ATGE_34	ATGE_37	ATGE_39	ATGE_40	ATGE_41	ATGE_45	ATGE_73	ATGE_76	ATGE_77	ATGE_78	ATGE_82	ATGE_83	ATGE_84	ATGE_92	ATGE_101	
SEP1	AGL6	SVP	AGL42	ATGE_8	ATGE_22	ATGE_24	ATGE_29	ATGE_39	ATGE_40	ATGE_41	ATGE_73	ATGE_76	ATGE_77	ATGE_78	ATGE_82	ATGE_83	ATGE_84	ATGE_92	ATGE_101	
SEP3	SEP1	AG	SHP1	ATGE_29	ATGE_31	ATGE_32	ATGE_33	ATGE_37	ATGE_39	ATGE_45	ATGE_73	ATGE_76	ATGE_77	ATGE_78	ATGE_79	ATGE_81	ATGE_82	ATGE_83	ATGE_84	ATGE_92	ATGE_101	
AGL16	SEP1	AG	SHP1	ATGE_29	ATGE_31	ATGE_32	ATGE_33	ATGE_37	ATGE_39	ATGE_45	ATGE_73	ATGE_76	ATGE_77	ATGE_78	ATGE_79	ATGE_81	ATGE_82	ATGE_83	ATGE_84	ATGE_92	ATGE_101	
AGL21	SEP1	AG	SHP1	ATGE_73	
AGL24	SEP1	AG	SHP1	ATGE_29	ATGE_73	ATGE_83	ATGE_84	ATGE_92	ATGE_101	
SEP3	AGL14	AG	SHP1	ATGE_73	ATGE_82	ATGE_83	ATGE_84	
AGL16	AGL14	AG	SHP1	ATGE_73	ATGE_82	ATGE_83	ATGE_84	
AGL24	AGL14	AG	SHP1	ATGE_73	ATGE_83	ATGE_84	
AGL16	AG	SEP1	SEP2	ATGE_8	ATGE_24	ATGE_29	ATGE_31	ATGE_32	ATGE_33	ATGE_34	ATGE_35	ATGE_36	ATGE_37	ATGE_39	ATGE_43	ATGE_45	ATGE_73	ATGE_76	ATGE_77	ATGE_78	ATGE_79	ATGE_81	ATGE_82	ATGE_83	ATGE_84	ATGE_92	ATGE_101	
AGL21	AG	SEP1	SEP2	ATGE_36	ATGE_73	
SEP3	SEP1	AG	SHP2	ATGE_8	ATGE_29	ATGE_31	ATGE_32	ATGE_33	ATGE_34	ATGE_35	ATGE_36	ATGE_37	ATGE_39	ATGE_43	ATGE_45	ATGE_73	ATGE_76	ATGE_77	ATGE_78	ATGE_79	ATGE_81	ATGE_82	ATGE_83	ATGE_84	ATGE_92	ATGE_101	
AGL16	SEP1	AG	SHP2	ATGE_8	ATGE_29	ATGE_31	ATGE_32	ATGE_33	ATGE_34	ATGE_35	ATGE_36	ATGE_37	ATGE_39	ATGE_43	ATGE_45	ATGE_73	ATGE_76	ATGE_77	ATGE_78	ATGE_79	ATGE_81	ATGE_82	ATGE_83	ATGE_84	ATGE_92	ATGE_101	
AGL21	SEP1	AG	SHP2	ATGE_36	ATGE_73	
SEP3	SEP1	AG	AP1	ATGE_8	ATGE_24	ATGE_29	ATGE_31	ATGE_32	ATGE_33	ATGE_34	ATGE_35	ATGE_39	ATGE_76	ATGE_77	ATGE_78	ATGE_92	ATGE_101	
AGL16	SEP1	AG	AP1	ATGE_8	ATGE_24	ATGE_29	ATGE_31	ATGE_32	ATGE_33	ATGE_34	ATGE_35	ATGE_39	ATGE_76	ATGE_77	ATGE_78	ATGE_92	ATGE_101	
AGL24	SEP1	AG	AP1	ATGE_8	ATGE_24	ATGE_29	ATGE_92	ATGE_101	
SEP3	SEP1	STK	AG	ATGE_31	ATGE_32	ATGE_33	ATGE_34	ATGE_37	ATGE_39	ATGE_45	ATGE_73	ATGE_76	ATGE_77	ATGE_78	ATGE_79	ATGE_81	ATGE_82	ATGE_83	ATGE_84	ATGE_92	
SEP3	AG	SEP1	AGL14	ATGE_73	ATGE_82	ATGE_83	ATGE_84	
SEP3	SEP1	SVP	AG	ATGE_8	ATGE_24	ATGE_29	ATGE_39	ATGE_43	ATGE_73	ATGE_76	ATGE_77	ATGE_78	ATGE_79	ATGE_81	ATGE_82	ATGE_83	ATGE_84	ATGE_92	ATGE_101	
SEP3	SEP1	ABS	AG	ATGE_33	ATGE_37	ATGE_45	ATGE_73	ATGE_76	ATGE_77	ATGE_78	
AGL16	SEP1	AG	STK	ATGE_31	ATGE_32	ATGE_33	ATGE_34	ATGE_37	ATGE_39	ATGE_45	ATGE_73	ATGE_76	ATGE_77	ATGE_78	ATGE_79	ATGE_81	ATGE_82	ATGE_83	ATGE_84	ATGE_92	
AGL21	SEP1	AG	STK	ATGE_73	
AGL16	SEP1	AG	AGL12	ATGE_73	
AGL21	SEP1	AG	AGL12	ATGE_73	
AGL16	AG	SEP1	AGL14	ATGE_73	ATGE_82	ATGE_83	ATGE_84	
AGL24	AG	SEP1	AGL14	ATGE_73	ATGE_83	ATGE_84	
AGL16	SEP1	AGL42	AG	ATGE_8	ATGE_24	ATGE_29	ATGE_31	ATGE_32	ATGE_33	ATGE_34	ATGE_37	ATGE_39	ATGE_45	ATGE_73	ATGE_76	ATGE_77	ATGE_78	ATGE_82	ATGE_83	ATGE_84	ATGE_92	ATGE_101	
AGL21	SEP1	SVP	AG	ATGE_73	
AGL21	SEP1	AGL42	AG	ATGE_73	
AGL16	AG	SEP2	AGL6	ATGE_8	ATGE_24	ATGE_29	ATGE_31	ATGE_32	ATGE_33	ATGE_34	ATGE_35	ATGE_36	ATGE_37	ATGE_39	ATGE_43	ATGE_45	ATGE_73	ATGE_76	ATGE_77	ATGE_78	ATGE_79	ATGE_81	ATGE_82	ATGE_83	ATGE_84	ATGE_92	ATGE_101	
AGL21	AG	SEP2	AGL6	ATGE_36	ATGE_73	
AGL21	AG	SEP2	FUL	ATGE_73	
AGL16	AG	SEP2	AGL14	ATGE_73	ATGE_82	ATGE_83	ATGE_84	
SEP3	AGL6	AG	SHP2	ATGE_8	ATGE_29	ATGE_31	ATGE_32	ATGE_33	ATGE_34	ATGE_35	ATGE_36	ATGE_37	ATGE_39	ATGE_43	ATGE_45	ATGE_73	ATGE_76	ATGE_77	ATGE_78	ATGE_79	ATGE_81	ATGE_82	ATGE_83	ATGE_84	ATGE_92	ATGE_101	
AGL15	AGL6	AG	SHP2	ATGE_8	ATGE_29	ATGE_31	ATGE_32	ATGE_33	ATGE_36	ATGE_37	ATGE_43	ATGE_45	ATGE_77	ATGE_78	ATGE_79	ATGE_81	ATGE_82	ATGE_83	ATGE_84	ATGE_92	
AGL16	AGL6	AG	SHP2	ATGE_8	ATGE_29	ATGE_31	ATGE_32	ATGE_33	ATGE_34	ATGE_35	ATGE_36	ATGE_37	ATGE_39	ATGE_43	ATGE_45	ATGE_73	ATGE_76	ATGE_77	ATGE_78	ATGE_79	ATGE_81	ATGE_82	ATGE_83	ATGE_84	ATGE_92	ATGE_101	
AGL21	AGL6	AG	SHP2	ATGE_36	ATGE_73	
SEP3	AGL14	AG	SHP2	ATGE_73	ATGE_82	ATGE_83	ATGE_84	
AGL16	AGL14	AG	SHP2	ATGE_73	ATGE_82	ATGE_83	ATGE_84	
SEP3	AGL6	AG	AP1	ATGE_8	ATGE_24	ATGE_29	ATGE_31	ATGE_32	ATGE_33	ATGE_34	ATGE_35	ATGE_39	ATGE_76	ATGE_77	ATGE_78	ATGE_92	ATGE_101	
AGL15	AGL6	AG	AP1	ATGE_8	ATGE_29	ATGE_31	ATGE_32	ATGE_33	ATGE_77	ATGE_78	ATGE_92	
AGL16	AGL6	AG	AP1	ATGE_8	ATGE_24	ATGE_29	ATGE_31	ATGE_32	ATGE_33	ATGE_34	ATGE_35	ATGE_39	ATGE_76	ATGE_77	ATGE_78	ATGE_92	ATGE_101	
AGL24	AGL6	AG	AP1	ATGE_8	ATGE_24	ATGE_29	ATGE_92	ATGE_101	
SEP3	AG	AGL6	AGL14	ATGE_73	ATGE_82	ATGE_83	ATGE_84	
SEP3	AGL6	SVP	AG	ATGE_8	ATGE_24	ATGE_29	ATGE_39	ATGE_43	ATGE_73	ATGE_76	ATGE_77	ATGE_78	ATGE_79	ATGE_81	ATGE_82	ATGE_83	ATGE_84	ATGE_92	ATGE_101	
AGL16	AG	AGL6	AGL14	ATGE_73	ATGE_82	ATGE_83	ATGE_84	
AGL24	AG	AGL6	AGL14	ATGE_73	ATGE_83	ATGE_84	
AGL15	AGL6	SVP	AG	ATGE_8	ATGE_29	ATGE_43	ATGE_77	ATGE_78	ATGE_79	ATGE_81	ATGE_82	ATGE_83	ATGE_84	ATGE_92	
AGL16	AGL6	AGL42	AG	ATGE_8	ATGE_24	ATGE_29	ATGE_31	ATGE_32	ATGE_33	ATGE_34	ATGE_37	ATGE_39	ATGE_45	ATGE_73	ATGE_76	ATGE_77	ATGE_78	ATGE_82	ATGE_83	ATGE_84	ATGE_92	ATGE_101	
AGL21	AGL6	SVP	AG	ATGE_73	
AGL21	AGL6	AGL42	AG	ATGE_73	
SEP3	SEP1	SHP1	SHP2	ATGE_29	ATGE_31	ATGE_32	ATGE_33	ATGE_37	ATGE_39	ATGE_41	ATGE_45	ATGE_73	ATGE_76	ATGE_77	ATGE_78	ATGE_79	ATGE_81	ATGE_82	ATGE_83	ATGE_84	ATGE_92	ATGE_100	ATGE_101	
AGL16	SEP1	SHP1	SHP2	ATGE_29	ATGE_31	ATGE_32	ATGE_33	ATGE_37	ATGE_39	ATGE_41	ATGE_45	ATGE_73	ATGE_76	ATGE_77	ATGE_78	ATGE_79	ATGE_81	ATGE_82	ATGE_83	ATGE_84	ATGE_92	ATGE_100	ATGE_101	
SOC1	SEP1	SHP1	SHP2	ATGE_29	ATGE_31	ATGE_32	ATGE_33	ATGE_39	ATGE_41	ATGE_45	ATGE_73	ATGE_76	ATGE_77	ATGE_78	ATGE_79	ATGE_81	ATGE_83	ATGE_84	ATGE_92	ATGE_100	ATGE_101	
AGL21	SEP1	SHP1	SHP2	ATGE_73	
SEP3	SEP1	SHP1	AGL6	ATGE_29	ATGE_31	ATGE_32	ATGE_33	ATGE_37	ATGE_39	ATGE_41	ATGE_45	ATGE_73	ATGE_76	ATGE_77	ATGE_78	ATGE_79	ATGE_81	ATGE_82	ATGE_83	ATGE_84	ATGE_92	ATGE_100	ATGE_101	
AGL16	SEP1	SHP1	AGL6	ATGE_29	ATGE_31	ATGE_32	ATGE_33	ATGE_37	ATGE_39	ATGE_41	ATGE_45	ATGE_73	ATGE_76	ATGE_77	ATGE_78	ATGE_79	ATGE_81	ATGE_82	ATGE_83	ATGE_84	ATGE_92	ATGE_100	ATGE_101	
SOC1	SEP1	SHP1	AGL6	ATGE_29	ATGE_31	ATGE_32	ATGE_33	ATGE_39	ATGE_41	ATGE_45	ATGE_73	ATGE_76	ATGE_77	ATGE_78	ATGE_79	ATGE_81	ATGE_83	ATGE_84	ATGE_92	ATGE_100	ATGE_101	
AGL21	SEP1	SHP1	AGL6	ATGE_73	
AGL24	SEP1	SHP1	AGL6	ATGE_29	ATGE_73	ATGE_83	ATGE_84	ATGE_92	ATGE_100	ATGE_101	
SEP3	SEP1	SHP1	AP1	ATGE_29	ATGE_31	ATGE_32	ATGE_33	ATGE_39	ATGE_41	ATGE_76	ATGE_77	ATGE_78	ATGE_92	ATGE_100	ATGE_101	
AGL16	SEP1	SHP1	AP1	ATGE_29	ATGE_31	ATGE_32	ATGE_33	ATGE_39	ATGE_41	ATGE_76	ATGE_77	ATGE_78	ATGE_92	ATGE_100	ATGE_101	
SOC1	SEP1	SHP1	AP1	ATGE_29	ATGE_31	ATGE_32	ATGE_33	ATGE_39	ATGE_41	ATGE_76	ATGE_77	ATGE_78	ATGE_92	ATGE_100	ATGE_101	
AGL24	SEP1	SHP1	AP1	ATGE_29	ATGE_92	ATGE_100	ATGE_101	
SEP3	SEP1	SHP1	FUL	ATGE_29	ATGE_31	ATGE_32	ATGE_33	ATGE_37	ATGE_39	ATGE_41	ATGE_45	ATGE_73	ATGE_76	ATGE_77	ATGE_78	ATGE_79	ATGE_81	ATGE_82	ATGE_83	ATGE_84	ATGE_92	ATGE_100	ATGE_101	
SOC1	SEP1	SHP1	FUL	ATGE_29	ATGE_31	ATGE_32	ATGE_33	ATGE_39	ATGE_41	ATGE_45	ATGE_73	ATGE_76	ATGE_77	ATGE_78	ATGE_79	ATGE_81	ATGE_83	ATGE_84	ATGE_92	ATGE_100	ATGE_101	
AGL21	SEP1	SHP1	FUL	ATGE_73	
AGL24	SEP1	SHP1	FUL	ATGE_29	ATGE_73	ATGE_83	ATGE_84	ATGE_92	ATGE_100	ATGE_101	
SEP3	SEP1	STK	SHP1	ATGE_31	ATGE_32	ATGE_33	ATGE_37	ATGE_39	ATGE_45	ATGE_73	ATGE_76	ATGE_77	ATGE_78	ATGE_79	ATGE_81	ATGE_82	ATGE_83	ATGE_84	ATGE_92	
SEP3	SHP1	SEP1	AGL14	ATGE_73	ATGE_82	ATGE_83	ATGE_84	
SEP3	SEP1	SVP	SHP1	ATGE_29	ATGE_39	ATGE_41	ATGE_73	ATGE_76	ATGE_77	ATGE_78	ATGE_79	ATGE_81	ATGE_82	ATGE_83	ATGE_84	ATGE_92	ATGE_100	ATGE_101	
SEP3	SEP1	ABS	SHP1	ATGE_33	ATGE_37	ATGE_45	ATGE_73	ATGE_76	ATGE_77	ATGE_78	
AGL16	SEP1	SHP1	STK	ATGE_31	ATGE_32	ATGE_33	ATGE_37	ATGE_39	ATGE_45	ATGE_73	ATGE_76	ATGE_77	ATGE_78	ATGE_79	ATGE_81	ATGE_82	ATGE_83	ATGE_84	ATGE_92	
AGL21	SEP1	SHP1	STK	ATGE_73	
AGL16	SEP1	SHP1	AGL12	ATGE_73	
SOC1	SEP1	SHP1	AGL12	ATGE_73	
AGL21	SEP1	SHP1	AGL12	ATGE_73	
AGL16	SHP1	SEP1	AGL14	ATGE_73	ATGE_82	ATGE_83	ATGE_84	
SOC1	SHP1	SEP1	AGL14	ATGE_73	ATGE_83	ATGE_84	
AGL24	SHP1	SEP1	AGL14	ATGE_73	ATGE_83	ATGE_84	
AGL16	SEP1	AGL42	SHP1	ATGE_29	ATGE_31	ATGE_32	ATGE_33	ATGE_37	ATGE_39	ATGE_41	ATGE_45	ATGE_73	ATGE_76	ATGE_77	ATGE_78	ATGE_82	ATGE_83	ATGE_84	ATGE_92	ATGE_101	
SOC1	SEP1	SVP	SHP1	ATGE_29	ATGE_39	ATGE_41	ATGE_73	ATGE_76	ATGE_77	ATGE_78	ATGE_79	ATGE_81	ATGE_83	ATGE_84	ATGE_92	ATGE_100	ATGE_101	
SOC1	SEP1	AGL42	SHP1	ATGE_29	ATGE_31	ATGE_32	ATGE_33	ATGE_39	ATGE_41	ATGE_45	ATGE_73	ATGE_76	ATGE_77	ATGE_78	ATGE_83	ATGE_84	ATGE_92	ATGE_101	
SOC1	SEP1	AGL71	SHP1	ATGE_29	ATGE_73	ATGE_83	ATGE_84	
AGL21	SEP1	SVP	SHP1	ATGE_73	
AGL21	SEP1	AGL42	SHP1	ATGE_73	
SEP3	AGL14	SHP1	SHP2	ATGE_73	ATGE_82	ATGE_83	ATGE_84	
AGL16	AGL14	SHP1	SHP2	ATGE_73	ATGE_82	ATGE_83	ATGE_84	
SOC1	AGL14	SHP1	SHP2	ATGE_73	ATGE_83	ATGE_84	
SEP3	AGL14	SHP1	FUL	ATGE_73	ATGE_82	ATGE_83	ATGE_84	
SOC1	AGL14	SHP1	FUL	ATGE_73	ATGE_83	ATGE_84	
AGL24	AGL14	SHP1	FUL	ATGE_73	ATGE_83	ATGE_84	
SEP3	SEP1	SHP2	AP1	ATGE_8	ATGE_22	ATGE_29	ATGE_31	ATGE_32	ATGE_33	ATGE_34	ATGE_35	ATGE_39	ATGE_40	ATGE_41	ATGE_42	ATGE_76	ATGE_77	ATGE_78	ATGE_92	ATGE_100	ATGE_101	
AGL16	SEP1	SHP2	AP1	ATGE_8	ATGE_22	ATGE_29	ATGE_31	ATGE_32	ATGE_33	ATGE_34	ATGE_35	ATGE_39	ATGE_40	ATGE_41	ATGE_42	ATGE_76	ATGE_77	ATGE_78	ATGE_92	ATGE_100	ATGE_101	
SOC1	SEP1	SHP2	AP1	ATGE_8	ATGE_22	ATGE_29	ATGE_31	ATGE_32	ATGE_33	ATGE_34	ATGE_39	ATGE_40	ATGE_41	ATGE_42	ATGE_76	ATGE_77	ATGE_78	ATGE_92	ATGE_100	ATGE_101	
SEP3	SEP1	SHP2	FUL	ATGE_8	ATGE_22	ATGE_29	ATGE_31	ATGE_32	ATGE_33	ATGE_34	ATGE_37	ATGE_39	ATGE_40	ATGE_41	ATGE_42	ATGE_43	ATGE_45	ATGE_73	ATGE_76	ATGE_77	ATGE_78	ATGE_79	ATGE_81	ATGE_82	ATGE_83	ATGE_84	ATGE_92	ATGE_100	ATGE_101	
SOC1	SEP1	SHP2	FUL	ATGE_8	ATGE_16	ATGE_17	ATGE_22	ATGE_29	ATGE_31	ATGE_32	ATGE_33	ATGE_34	ATGE_39	ATGE_40	ATGE_41	ATGE_42	ATGE_43	ATGE_45	ATGE_73	ATGE_76	ATGE_77	ATGE_78	ATGE_79	ATGE_81	ATGE_83	ATGE_84	ATGE_92	ATGE_100	ATGE_101	
AGL21	SEP1	SHP2	FUL	ATGE_73	
SEP3	SEP1	SHP2	STK	ATGE_31	ATGE_32	ATGE_33	ATGE_34	ATGE_37	ATGE_39	ATGE_45	ATGE_73	ATGE_76	ATGE_77	ATGE_78	ATGE_79	ATGE_81	ATGE_82	ATGE_83	ATGE_84	ATGE_92	
SEP3	SHP2	AGL14	SEP1	ATGE_73	ATGE_82	ATGE_83	ATGE_84	
SEP3	SEP1	SHP2	SVP	ATGE_5	ATGE_8	ATGE_22	ATGE_29	ATGE_39	ATGE_40	ATGE_41	ATGE_42	ATGE_43	ATGE_73	ATGE_76	ATGE_77	ATGE_78	ATGE_79	ATGE_81	ATGE_82	ATGE_83	ATGE_84	ATGE_92	ATGE_100	ATGE_101	
SEP3	SEP1	SHP2	ABS	ATGE_33	ATGE_37	ATGE_45	ATGE_73	ATGE_76	ATGE_77	ATGE_78	
AGL16	SEP1	SHP2	STK	ATGE_31	ATGE_32	ATGE_33	ATGE_34	ATGE_37	ATGE_39	ATGE_45	ATGE_73	ATGE_76	ATGE_77	ATGE_78	ATGE_79	ATGE_81	ATGE_82	ATGE_83	ATGE_84	ATGE_92	
AGL21	SEP1	SHP2	STK	ATGE_73	
AGL16	SEP1	SHP2	AGL12	ATGE_73	
SOC1	SEP1	SHP2	AGL12	ATGE_73	
AGL21	SEP1	SHP2	AGL12	ATGE_73	
AGL16	SHP2	SEP1	AGL14	ATGE_73	ATGE_82	ATGE_83	ATGE_84	
SOC1	SHP2	SEP1	AGL14	ATGE_73	ATGE_83	ATGE_84	
AGL16	SEP1	SHP2	AGL42	ATGE_8	ATGE_16	ATGE_17	ATGE_22	ATGE_29	ATGE_31	ATGE_32	ATGE_33	ATGE_34	ATGE_37	ATGE_39	ATGE_40	ATGE_41	ATGE_45	ATGE_73	ATGE_76	ATGE_77	ATGE_78	ATGE_82	ATGE_83	ATGE_84	ATGE_92	ATGE_101	
SOC1	SEP1	SHP2	SVP	ATGE_5	ATGE_8	ATGE_16	ATGE_17	ATGE_22	ATGE_29	ATGE_39	ATGE_40	ATGE_41	ATGE_42	ATGE_43	ATGE_73	ATGE_76	ATGE_77	ATGE_78	ATGE_79	ATGE_81	ATGE_83	ATGE_84	ATGE_92	ATGE_100	ATGE_101	
SOC1	SEP1	SHP2	AGL42	ATGE_8	ATGE_16	ATGE_17	ATGE_22	ATGE_29	ATGE_31	ATGE_32	ATGE_33	ATGE_34	ATGE_39	ATGE_40	ATGE_41	ATGE_45	ATGE_73	ATGE_76	ATGE_77	ATGE_78	ATGE_83	ATGE_84	ATGE_92	ATGE_101	
SOC1	SEP1	SHP2	AGL71	ATGE_8	ATGE_29	ATGE_73	ATGE_83	ATGE_84	
AGL21	SEP1	SHP2	SVP	ATGE_73	
AGL21	SEP1	SHP2	AGL42	ATGE_73	
SEP3	SEP1	AGL6	STK	ATGE_31	ATGE_32	ATGE_33	ATGE_34	ATGE_37	ATGE_39	ATGE_45	ATGE_73	ATGE_76	ATGE_77	ATGE_78	ATGE_79	ATGE_81	ATGE_82	ATGE_83	ATGE_84	ATGE_92	
SEP3	SEP1	AGL6	ABS	ATGE_33	ATGE_37	ATGE_45	ATGE_73	ATGE_76	ATGE_77	ATGE_78	
AGL16	SEP1	AGL6	STK	ATGE_31	ATGE_32	ATGE_33	ATGE_34	ATGE_37	ATGE_39	ATGE_45	ATGE_73	ATGE_76	ATGE_77	ATGE_78	ATGE_79	ATGE_81	ATGE_82	ATGE_83	ATGE_84	ATGE_92	
AGL21	SEP1	AGL6	STK	ATGE_73	
AGL16	SEP1	AGL6	AGL12	ATGE_73	
SOC1	SEP1	AGL6	AGL12	ATGE_73	
AGL21	SEP1	AGL6	AGL12	ATGE_73	
SOC1	SEP1	AGL6	AGL71	ATGE_8	ATGE_29	ATGE_73	ATGE_83	ATGE_84	
SEP3	SEP1	AP1	FUL	ATGE_8	ATGE_22	ATGE_23	ATGE_24	ATGE_29	ATGE_31	ATGE_32	ATGE_33	ATGE_34	ATGE_39	ATGE_40	ATGE_41	ATGE_42	ATGE_76	ATGE_77	ATGE_78	ATGE_92	ATGE_100	ATGE_101	
SOC1	SEP1	AP1	FUL	ATGE_8	ATGE_22	ATGE_23	ATGE_24	ATGE_29	ATGE_31	ATGE_32	ATGE_33	ATGE_34	ATGE_39	ATGE_40	ATGE_41	ATGE_42	ATGE_76	ATGE_77	ATGE_78	ATGE_92	ATGE_100	ATGE_101	
AGL24	SEP1	AP1	FUL	ATGE_8	ATGE_22	ATGE_23	ATGE_24	ATGE_29	ATGE_40	ATGE_92	ATGE_100	ATGE_101	
SEP3	SEP1	AP1	STK	ATGE_31	ATGE_32	ATGE_33	ATGE_34	ATGE_39	ATGE_76	ATGE_77	ATGE_78	ATGE_92	
SEP3	SEP1	AP1	ABS	ATGE_33	ATGE_76	ATGE_77	ATGE_78	
SEP3	AP1	PI	SEP1	ATGE_8	ATGE_22	ATGE_24	ATGE_29	ATGE_31	ATGE_32	ATGE_33	ATGE_34	ATGE_35	ATGE_39	ATGE_41	ATGE_42	ATGE_76	ATGE_78	ATGE_92	ATGE_100	ATGE_101	
AGL16	SEP1	AP1	STK	ATGE_31	ATGE_32	ATGE_33	ATGE_34	ATGE_39	ATGE_76	ATGE_77	ATGE_78	ATGE_92	
AGL16	SEP1	AP1	AGL42	ATGE_8	ATGE_22	ATGE_23	ATGE_24	ATGE_29	ATGE_31	ATGE_32	ATGE_33	ATGE_34	ATGE_39	ATGE_40	ATGE_41	ATGE_76	ATGE_77	ATGE_78	ATGE_92	ATGE_101	
SOC1	SEP1	AP1	AGL42	ATGE_8	ATGE_22	ATGE_23	ATGE_24	ATGE_29	ATGE_31	ATGE_32	ATGE_33	ATGE_34	ATGE_39	ATGE_40	ATGE_41	ATGE_76	ATGE_77	ATGE_78	ATGE_92	ATGE_101	
SOC1	SEP1	AP1	AGL71	ATGE_8	ATGE_29	
SEP3	SEP1	FUL	STK	ATGE_31	ATGE_32	ATGE_33	ATGE_34	ATGE_37	ATGE_39	ATGE_45	ATGE_73	ATGE_76	ATGE_77	ATGE_78	ATGE_79	ATGE_81	ATGE_82	ATGE_83	ATGE_84	ATGE_92	
SEP3	FUL	AGL14	SEP1	ATGE_73	ATGE_82	ATGE_83	ATGE_84	
SEP3	SEP1	FUL	SVP	ATGE_8	ATGE_22	ATGE_23	ATGE_24	ATGE_26	ATGE_29	ATGE_39	ATGE_40	ATGE_41	ATGE_42	ATGE_43	ATGE_73	ATGE_76	ATGE_77	ATGE_78	ATGE_79	ATGE_81	ATGE_82	ATGE_83	ATGE_84	ATGE_92	ATGE_100	ATGE_101	
SEP3	SEP1	FUL	ABS	ATGE_33	ATGE_37	ATGE_45	ATGE_73	ATGE_76	ATGE_77	ATGE_78	
AGL21	SEP1	FUL	STK	ATGE_73	
SOC1	SEP1	FUL	AGL12	ATGE_73	
AGL21	SEP1	FUL	AGL12	ATGE_73	
SOC1	FUL	SEP1	AGL14	ATGE_73	ATGE_83	ATGE_84	
AGL24	FUL	SEP1	AGL14	ATGE_73	ATGE_83	ATGE_84	
SOC1	SEP1	FUL	SVP	ATGE_8	ATGE_16	ATGE_17	ATGE_22	ATGE_23	ATGE_24	ATGE_26	ATGE_29	ATGE_39	ATGE_40	ATGE_41	ATGE_42	ATGE_43	ATGE_73	ATGE_76	ATGE_77	ATGE_78	ATGE_79	ATGE_81	ATGE_83	ATGE_84	ATGE_92	ATGE_100	ATGE_101	
SOC1	SEP1	FUL	AGL42	ATGE_8	ATGE_16	ATGE_17	ATGE_22	ATGE_23	ATGE_24	ATGE_26	ATGE_29	ATGE_31	ATGE_32	ATGE_33	ATGE_34	ATGE_39	ATGE_40	ATGE_41	ATGE_45	ATGE_73	ATGE_76	ATGE_77	ATGE_78	ATGE_83	ATGE_84	ATGE_92	ATGE_101	
SOC1	SEP1	FUL	AGL71	ATGE_8	ATGE_29	ATGE_73	ATGE_83	ATGE_84	
AGL21	SEP1	FUL	SVP	ATGE_73	
AGL21	SEP1	FUL	AGL42	ATGE_73	
SEP3	SVP	SEP1	CAL	ATGE_8	ATGE_29	ATGE_40	ATGE_42	ATGE_92	
SEP3	SEP1	SVP	STK	ATGE_39	ATGE_73	ATGE_76	ATGE_77	ATGE_78	ATGE_79	ATGE_81	ATGE_82	ATGE_83	ATGE_84	ATGE_92	
SEP3	SEP1	ABS	STK	ATGE_33	ATGE_37	ATGE_45	ATGE_73	ATGE_76	ATGE_77	ATGE_78	
SEP3	SEP1	ABS	SVP	ATGE_73	ATGE_76	ATGE_77	ATGE_78	
SOC1	SVP	SEP1	CAL	ATGE_8	ATGE_29	ATGE_40	ATGE_42	ATGE_92	
AGL16	SEP1	STK	AGL12	ATGE_73	
AGL21	SEP1	STK	AGL12	ATGE_73	
AGL16	SEP1	STK	AGL42	ATGE_31	ATGE_32	ATGE_33	ATGE_34	ATGE_37	ATGE_39	ATGE_45	ATGE_73	ATGE_76	ATGE_77	ATGE_78	ATGE_82	ATGE_83	ATGE_84	ATGE_92	
AGL21	SEP1	STK	SVP	ATGE_73	
AGL21	SEP1	STK	AGL42	ATGE_73	
AGL16	SEP1	AGL12	AGL42	ATGE_73	
SOC1	SEP1	AGL12	SVP	ATGE_73	
SOC1	SEP1	AGL12	AGL42	ATGE_73	
SOC1	SEP1	AGL12	AGL71	ATGE_73	
AGL21	SEP1	AGL12	SVP	ATGE_73	
AGL21	SEP1	AGL12	AGL42	ATGE_73	
SOC1	SEP1	AGL42	SVP	ATGE_8	ATGE_16	ATGE_17	ATGE_22	ATGE_23	ATGE_24	ATGE_26	ATGE_29	ATGE_39	ATGE_40	ATGE_41	ATGE_73	ATGE_76	ATGE_77	ATGE_78	ATGE_83	ATGE_84	ATGE_92	ATGE_101	
SOC1	SEP1	AGL71	SVP	ATGE_8	ATGE_29	ATGE_73	ATGE_83	ATGE_84	
SOC1	SEP1	AGL71	AGL42	ATGE_8	ATGE_29	ATGE_73	ATGE_83	ATGE_84	
AGL21	SEP1	AGL42	SVP	ATGE_73	
SEP3	AGL6	SHP2	AP1	ATGE_8	ATGE_22	ATGE_29	ATGE_31	ATGE_32	ATGE_33	ATGE_34	ATGE_35	ATGE_39	ATGE_40	ATGE_41	ATGE_42	ATGE_76	ATGE_77	ATGE_78	ATGE_92	ATGE_100	ATGE_101	
AGL15	AGL6	SHP2	AP1	ATGE_8	ATGE_29	ATGE_31	ATGE_32	ATGE_33	ATGE_77	ATGE_78	ATGE_92	
AGL16	AGL6	SHP2	AP1	ATGE_8	ATGE_22	ATGE_29	ATGE_31	ATGE_32	ATGE_33	ATGE_34	ATGE_35	ATGE_39	ATGE_40	ATGE_41	ATGE_42	ATGE_76	ATGE_77	ATGE_78	ATGE_92	ATGE_100	ATGE_101	
SOC1	AGL6	SHP2	AP1	ATGE_8	ATGE_22	ATGE_29	ATGE_31	ATGE_32	ATGE_33	ATGE_34	ATGE_39	ATGE_40	ATGE_41	ATGE_42	ATGE_76	ATGE_77	ATGE_78	ATGE_92	ATGE_100	ATGE_101	
SEP3	AGL6	SHP2	FUL	ATGE_8	ATGE_22	ATGE_29	ATGE_31	ATGE_32	ATGE_33	ATGE_34	ATGE_37	ATGE_39	ATGE_40	ATGE_41	ATGE_42	ATGE_43	ATGE_45	ATGE_73	ATGE_76	ATGE_77	ATGE_78	ATGE_79	ATGE_81	ATGE_82	ATGE_83	ATGE_84	ATGE_92	ATGE_100	ATGE_101	
SOC1	AGL6	SHP2	FUL	ATGE_8	ATGE_22	ATGE_29	ATGE_31	ATGE_32	ATGE_33	ATGE_34	ATGE_39	ATGE_40	ATGE_41	ATGE_42	ATGE_43	ATGE_45	ATGE_73	ATGE_76	ATGE_77	ATGE_78	ATGE_79	ATGE_81	ATGE_83	ATGE_84	ATGE_90	ATGE_92	ATGE_100	ATGE_101	
AGL21	AGL6	SHP2	FUL	ATGE_73	
SEP3	SHP2	AGL6	AGL14	ATGE_73	ATGE_82	ATGE_83	ATGE_84	
SEP3	AGL6	SVP	SHP2	ATGE_5	ATGE_8	ATGE_22	ATGE_29	ATGE_39	ATGE_40	ATGE_41	ATGE_42	ATGE_43	ATGE_73	ATGE_76	ATGE_77	ATGE_78	ATGE_79	ATGE_81	ATGE_82	ATGE_83	ATGE_84	ATGE_92	ATGE_100	ATGE_101	
AGL16	SHP2	AGL6	AGL14	ATGE_73	ATGE_82	ATGE_83	ATGE_84	
SOC1	SHP2	AGL6	AGL14	ATGE_73	ATGE_83	ATGE_84	
AGL15	AGL6	SVP	SHP2	ATGE_8	ATGE_29	ATGE_43	ATGE_77	ATGE_78	ATGE_79	ATGE_81	ATGE_82	ATGE_83	ATGE_84	ATGE_92	
AGL16	AGL6	AGL42	SHP2	ATGE_8	ATGE_22	ATGE_29	ATGE_31	ATGE_32	ATGE_33	ATGE_34	ATGE_37	ATGE_39	ATGE_40	ATGE_41	ATGE_45	ATGE_73	ATGE_76	ATGE_77	ATGE_78	ATGE_82	ATGE_83	ATGE_84	ATGE_92	ATGE_101	
SOC1	AGL6	SVP	SHP2	ATGE_5	ATGE_8	ATGE_22	ATGE_29	ATGE_39	ATGE_40	ATGE_41	ATGE_42	ATGE_43	ATGE_73	ATGE_76	ATGE_77	ATGE_78	ATGE_79	ATGE_81	ATGE_83	ATGE_84	ATGE_90	ATGE_92	ATGE_100	ATGE_101	
SOC1	AGL6	AGL42	SHP2	ATGE_8	ATGE_22	ATGE_29	ATGE_31	ATGE_32	ATGE_33	ATGE_34	ATGE_39	ATGE_40	ATGE_41	ATGE_45	ATGE_73	ATGE_76	ATGE_77	ATGE_78	ATGE_83	ATGE_84	ATGE_92	ATGE_101	
AGL21	AGL6	SVP	SHP2	ATGE_73	
AGL21	AGL6	AGL42	SHP2	ATGE_73	
SEP3	AGL14	SHP2	FUL	ATGE_73	ATGE_82	ATGE_83	ATGE_84	
SOC1	AGL14	SHP2	FUL	ATGE_73	ATGE_83	ATGE_84	ATGE_98	
SEP3	AGL6	AP1	FUL	ATGE_8	ATGE_22	ATGE_24	ATGE_29	ATGE_31	ATGE_32	ATGE_33	ATGE_34	ATGE_39	ATGE_40	ATGE_41	ATGE_42	ATGE_76	ATGE_77	ATGE_78	ATGE_92	ATGE_100	ATGE_101	
SOC1	AGL6	AP1	FUL	ATGE_8	ATGE_22	ATGE_24	ATGE_29	ATGE_31	ATGE_32	ATGE_33	ATGE_34	ATGE_39	ATGE_40	ATGE_41	ATGE_42	ATGE_76	ATGE_77	ATGE_78	ATGE_92	ATGE_100	ATGE_101	
AGL24	AGL6	AP1	FUL	ATGE_8	ATGE_22	ATGE_24	ATGE_29	ATGE_40	ATGE_92	ATGE_100	ATGE_101	
SEP3	AP1	PI	AGL6	ATGE_8	ATGE_22	ATGE_24	ATGE_29	ATGE_31	ATGE_32	ATGE_33	ATGE_34	ATGE_35	ATGE_39	ATGE_41	ATGE_42	ATGE_76	ATGE_78	ATGE_92	ATGE_100	ATGE_101	
AGL16	AGL6	AP1	AGL42	ATGE_8	ATGE_22	ATGE_24	ATGE_29	ATGE_31	ATGE_32	ATGE_33	ATGE_34	ATGE_39	ATGE_40	ATGE_41	ATGE_76	ATGE_77	ATGE_78	ATGE_92	ATGE_101	
SOC1	AGL6	AP1	AGL42	ATGE_8	ATGE_22	ATGE_24	ATGE_29	ATGE_31	ATGE_32	ATGE_33	ATGE_34	ATGE_39	ATGE_40	ATGE_41	ATGE_76	ATGE_77	ATGE_78	ATGE_92	ATGE_101	
SEP3	FUL	AGL14	AGL6	ATGE_73	ATGE_82	ATGE_83	ATGE_84	
SEP3	AGL6	FUL	SVP	ATGE_8	ATGE_22	ATGE_24	ATGE_29	ATGE_39	ATGE_40	ATGE_41	ATGE_42	ATGE_43	ATGE_73	ATGE_76	ATGE_77	ATGE_78	ATGE_79	ATGE_81	ATGE_82	ATGE_83	ATGE_84	ATGE_92	ATGE_100	ATGE_101	
SOC1	FUL	AGL6	AGL14	ATGE_73	ATGE_83	ATGE_84	
AGL24	FUL	AGL6	AGL14	ATGE_73	ATGE_83	ATGE_84	
SOC1	AGL6	FUL	SVP	ATGE_8	ATGE_22	ATGE_24	ATGE_27	ATGE_29	ATGE_39	ATGE_40	ATGE_41	ATGE_42	ATGE_43	ATGE_73	ATGE_76	ATGE_77	ATGE_78	ATGE_79	ATGE_81	ATGE_83	ATGE_84	ATGE_90	ATGE_92	ATGE_100	ATGE_101	
SOC1	AGL6	FUL	AGL42	ATGE_8	ATGE_22	ATGE_24	ATGE_27	ATGE_29	ATGE_31	ATGE_32	ATGE_33	ATGE_34	ATGE_39	ATGE_40	ATGE_41	ATGE_45	ATGE_73	ATGE_76	ATGE_77	ATGE_78	ATGE_83	ATGE_84	ATGE_92	ATGE_101	
AGL21	AGL6	FUL	SVP	ATGE_73	
AGL21	AGL6	FUL	AGL42	ATGE_73	
SEP3	SVP	AGL6	CAL	ATGE_8	ATGE_29	ATGE_40	ATGE_42	ATGE_92	
SOC1	SVP	AGL6	CAL	ATGE_8	ATGE_29	ATGE_40	ATGE_42	ATGE_92	
SOC1	AGL6	AGL42	SVP	ATGE_8	ATGE_22	ATGE_24	ATGE_27	ATGE_29	ATGE_39	ATGE_40	ATGE_41	ATGE_73	ATGE_76	ATGE_77	ATGE_78	ATGE_83	ATGE_84	ATGE_92	ATGE_101	
AGL21	AGL6	AGL42	SVP	ATGE_73	
SEP3	SVP	AP1	CAL	ATGE_8	ATGE_29	ATGE_40	ATGE_42	ATGE_92	
SEP3	AP1	PI	SVP	ATGE_8	ATGE_22	ATGE_24	ATGE_29	ATGE_39	ATGE_41	ATGE_42	ATGE_76	ATGE_78	ATGE_92	ATGE_100	ATGE_101	
SOC1	SVP	AP1	CAL	ATGE_8	ATGE_29	ATGE_40	ATGE_42	ATGE_92	
SEP3	AGL15	AG	SHP1	ATGE_29	ATGE_31	ATGE_32	ATGE_33	ATGE_37	ATGE_45	ATGE_77	ATGE_78	ATGE_79	ATGE_81	ATGE_82	ATGE_83	ATGE_84	ATGE_92	
SEP3	AGL15	AG	SHP2	ATGE_8	ATGE_29	ATGE_31	ATGE_32	ATGE_33	ATGE_36	ATGE_37	ATGE_43	ATGE_45	ATGE_77	ATGE_78	ATGE_79	ATGE_81	ATGE_82	ATGE_83	ATGE_84	ATGE_92	
SEP3	AGL15	AG	AP1	ATGE_8	ATGE_29	ATGE_31	ATGE_32	ATGE_33	ATGE_77	ATGE_78	ATGE_92	
SEP3	AGL15	AG	STK	ATGE_31	ATGE_32	ATGE_33	ATGE_37	ATGE_45	ATGE_77	ATGE_78	ATGE_79	ATGE_81	ATGE_82	ATGE_83	ATGE_84	ATGE_92	
SEP3	AGL15	SVP	AG	ATGE_8	ATGE_29	ATGE_43	ATGE_77	ATGE_78	ATGE_79	ATGE_81	ATGE_82	ATGE_83	ATGE_84	ATGE_92	
SEP3	AGL15	SHP1	SHP2	ATGE_29	ATGE_31	ATGE_32	ATGE_33	ATGE_37	ATGE_45	ATGE_77	ATGE_78	ATGE_79	ATGE_81	ATGE_82	ATGE_83	ATGE_84	ATGE_92	
SEP3	AGL15	SHP1	AGL6	ATGE_29	ATGE_31	ATGE_32	ATGE_33	ATGE_37	ATGE_45	ATGE_77	ATGE_78	ATGE_79	ATGE_81	ATGE_82	ATGE_83	ATGE_84	ATGE_92	
SEP3	AGL15	SHP1	AP1	ATGE_29	ATGE_31	ATGE_32	ATGE_33	ATGE_77	ATGE_78	ATGE_92	
SEP3	AGL15	SHP1	STK	ATGE_31	ATGE_32	ATGE_33	ATGE_37	ATGE_45	ATGE_77	ATGE_78	ATGE_79	ATGE_81	ATGE_82	ATGE_83	ATGE_84	ATGE_92	
SEP3	AGL15	SVP	SHP1	ATGE_29	ATGE_77	ATGE_78	ATGE_79	ATGE_81	ATGE_82	ATGE_83	ATGE_84	ATGE_92	
SEP3	AGL15	SHP2	AP1	ATGE_8	ATGE_29	ATGE_31	ATGE_32	ATGE_33	ATGE_77	ATGE_78	ATGE_92	
SEP3	AGL15	SHP2	STK	ATGE_31	ATGE_32	ATGE_33	ATGE_37	ATGE_45	ATGE_77	ATGE_78	ATGE_79	ATGE_81	ATGE_82	ATGE_83	ATGE_84	ATGE_92	
SEP3	AGL15	SVP	SHP2	ATGE_8	ATGE_29	ATGE_43	ATGE_77	ATGE_78	ATGE_79	ATGE_81	ATGE_82	ATGE_83	ATGE_84	ATGE_92	ATGE_96	
SEP3	AGL15	AGL6	STK	ATGE_31	ATGE_32	ATGE_33	ATGE_37	ATGE_45	ATGE_77	ATGE_78	ATGE_79	ATGE_81	ATGE_82	ATGE_83	ATGE_84	ATGE_92	
SEP3	AGL15	AP1	STK	ATGE_31	ATGE_32	ATGE_33	ATGE_77	ATGE_78	ATGE_92	
SEP3	AGL15	STK	SVP	ATGE_77	ATGE_78	ATGE_79	ATGE_81	ATGE_82	ATGE_83	ATGE_84	ATGE_92	
SEP3	AGL16	AG	SHP1	ATGE_29	ATGE_31	ATGE_32	ATGE_33	ATGE_37	ATGE_39	ATGE_45	ATGE_73	ATGE_76	ATGE_77	ATGE_78	ATGE_79	ATGE_81	ATGE_82	ATGE_83	ATGE_84	ATGE_92	ATGE_101	
SEP3	AGL21	AG	SHP1	ATGE_73	
SEP3	AGL24	AG	SHP1	ATGE_29	ATGE_73	ATGE_83	ATGE_84	ATGE_92	ATGE_101	
AGL15	AGL16	AG	SHP1	ATGE_29	ATGE_31	ATGE_32	ATGE_33	ATGE_37	ATGE_45	ATGE_77	ATGE_78	ATGE_79	ATGE_81	ATGE_82	ATGE_83	ATGE_84	ATGE_92	
AGL15	AGL24	AG	SHP1	ATGE_29	ATGE_83	ATGE_84	ATGE_92	
AGL16	AGL21	AG	SHP1	ATGE_73	
AGL16	AGL24	AG	SHP1	ATGE_29	ATGE_73	ATGE_83	ATGE_84	ATGE_92	ATGE_101	
AGL21	AGL24	AG	SHP1	ATGE_73	
SEP3	AGL16	AG	SHP2	ATGE_8	ATGE_29	ATGE_31	ATGE_32	ATGE_33	ATGE_34	ATGE_35	ATGE_36	ATGE_37	ATGE_39	ATGE_43	ATGE_45	ATGE_73	ATGE_76	ATGE_77	ATGE_78	ATGE_79	ATGE_81	ATGE_82	ATGE_83	ATGE_84	ATGE_92	ATGE_101	
SEP3	AGL21	AG	SHP2	ATGE_36	ATGE_73	
AGL15	AGL16	AG	SHP2	ATGE_8	ATGE_29	ATGE_31	ATGE_32	ATGE_33	ATGE_36	ATGE_37	ATGE_43	ATGE_45	ATGE_77	ATGE_78	ATGE_79	ATGE_81	ATGE_82	ATGE_83	ATGE_84	ATGE_92	
AGL15	AGL21	AG	SHP2	ATGE_36	
AGL16	AGL21	AG	SHP2	ATGE_36	ATGE_73	
SEP3	AGL16	AG	AP1	ATGE_8	ATGE_24	ATGE_29	ATGE_31	ATGE_32	ATGE_33	ATGE_34	ATGE_35	ATGE_39	ATGE_76	ATGE_77	ATGE_78	ATGE_92	ATGE_101	
SEP3	AGL24	AG	AP1	ATGE_8	ATGE_24	ATGE_29	ATGE_92	ATGE_101	
AGL15	AGL16	AG	AP1	ATGE_8	ATGE_29	ATGE_31	ATGE_32	ATGE_33	ATGE_77	ATGE_78	ATGE_92	
AGL15	AGL24	AG	AP1	ATGE_8	ATGE_29	ATGE_92	
AGL16	AGL24	AG	AP1	ATGE_8	ATGE_24	ATGE_29	ATGE_92	ATGE_101	
SEP3	AGL24	AG	CAL	ATGE_8	ATGE_29	ATGE_92	
SEP3	AGL16	AG	STK	ATGE_31	ATGE_32	ATGE_33	ATGE_34	ATGE_37	ATGE_39	ATGE_45	ATGE_73	ATGE_76	ATGE_77	ATGE_78	ATGE_79	ATGE_81	ATGE_82	ATGE_83	ATGE_84	ATGE_92	
SEP3	AGL21	AG	STK	ATGE_73	
SEP3	AGL16	ANR1	AG	ATGE_29	ATGE_36	ATGE_43	ATGE_73	ATGE_78	ATGE_79	ATGE_81	ATGE_82	ATGE_83	ATGE_84	
SEP3	AGL21	SVP	AG	ATGE_73	
SEP3	AGL21	ANR1	AG	ATGE_36	ATGE_73	
AGL15	AGL16	AG	STK	ATGE_31	ATGE_32	ATGE_33	ATGE_37	ATGE_45	ATGE_77	ATGE_78	ATGE_79	ATGE_81	ATGE_82	ATGE_83	ATGE_84	ATGE_92	
AGL16	AGL21	AG	STK	ATGE_73	
AGL16	AGL21	AG	AGL12	ATGE_73	
AGL16	AGL21	AG	AGL17	ATGE_73	
AGL16	AGL21	AGL42	AG	ATGE_73	
AGL16	AGL21	ANR1	AG	ATGE_36	ATGE_73	
AGL16	SOC1	SHP1	SEP2	ATGE_29	ATGE_31	ATGE_32	ATGE_33	ATGE_39	ATGE_41	ATGE_45	ATGE_73	ATGE_76	ATGE_77	ATGE_78	ATGE_79	ATGE_81	ATGE_83	ATGE_84	ATGE_92	ATGE_100	ATGE_101	
AGL16	AGL21	SHP1	SEP2	ATGE_73	
SOC1	AGL21	SHP1	SEP2	ATGE_73	
SEP3	AGL16	SHP1	SHP2	ATGE_29	ATGE_31	ATGE_32	ATGE_33	ATGE_37	ATGE_39	ATGE_41	ATGE_45	ATGE_73	ATGE_76	ATGE_77	ATGE_78	ATGE_79	ATGE_81	ATGE_82	ATGE_83	ATGE_84	ATGE_92	ATGE_100	ATGE_101	
SEP3	SOC1	SHP1	SHP2	ATGE_29	ATGE_31	ATGE_32	ATGE_33	ATGE_39	ATGE_41	ATGE_45	ATGE_73	ATGE_76	ATGE_77	ATGE_78	ATGE_79	ATGE_81	ATGE_83	ATGE_84	ATGE_92	ATGE_100	ATGE_101	
SEP3	AGL21	SHP1	SHP2	ATGE_73	
AGL15	AGL16	SHP1	SHP2	ATGE_29	ATGE_31	ATGE_32	ATGE_33	ATGE_37	ATGE_45	ATGE_77	ATGE_78	ATGE_79	ATGE_81	ATGE_82	ATGE_83	ATGE_84	ATGE_92	
AGL15	SOC1	SHP1	SHP2	ATGE_29	ATGE_31	ATGE_32	ATGE_33	ATGE_45	ATGE_77	ATGE_78	ATGE_79	ATGE_81	ATGE_83	ATGE_84	ATGE_92	
AGL16	SOC1	SHP1	SHP2	ATGE_28	ATGE_29	ATGE_31	ATGE_32	ATGE_33	ATGE_39	ATGE_41	ATGE_45	ATGE_73	ATGE_76	ATGE_77	ATGE_78	ATGE_79	ATGE_81	ATGE_83	ATGE_84	ATGE_92	ATGE_100	ATGE_101	
AGL16	AGL21	SHP1	SHP2	ATGE_73	
SOC1	AGL21	SHP1	SHP2	ATGE_73	
SEP3	AGL16	SHP1	AGL6	ATGE_29	ATGE_31	ATGE_32	ATGE_33	ATGE_37	ATGE_39	ATGE_41	ATGE_45	ATGE_73	ATGE_76	ATGE_77	ATGE_78	ATGE_79	ATGE_81	ATGE_82	ATGE_83	ATGE_84	ATGE_92	ATGE_100	ATGE_101	
SEP3	SOC1	SHP1	AGL6	ATGE_29	ATGE_31	ATGE_32	ATGE_33	ATGE_39	ATGE_41	ATGE_45	ATGE_73	ATGE_76	ATGE_77	ATGE_78	ATGE_79	ATGE_81	ATGE_83	ATGE_84	ATGE_92	ATGE_100	ATGE_101	
SEP3	AGL21	SHP1	AGL6	ATGE_73	
SEP3	AGL24	SHP1	AGL6	ATGE_29	ATGE_73	ATGE_83	ATGE_84	ATGE_92	ATGE_100	ATGE_101	
AGL15	AGL16	SHP1	AGL6	ATGE_29	ATGE_31	ATGE_32	ATGE_33	ATGE_37	ATGE_45	ATGE_77	ATGE_78	ATGE_79	ATGE_81	ATGE_82	ATGE_83	ATGE_84	ATGE_92	
AGL15	SOC1	SHP1	AGL6	ATGE_29	ATGE_31	ATGE_32	ATGE_33	ATGE_45	ATGE_77	ATGE_78	ATGE_79	ATGE_81	ATGE_83	ATGE_84	ATGE_92	
AGL15	AGL24	SHP1	AGL6	ATGE_29	ATGE_83	ATGE_84	ATGE_92	
AGL16	SOC1	SHP1	AGL6	ATGE_27	ATGE_29	ATGE_31	ATGE_32	ATGE_33	ATGE_39	ATGE_41	ATGE_45	ATGE_73	ATGE_76	ATGE_77	ATGE_78	ATGE_79	ATGE_81	ATGE_83	ATGE_84	ATGE_92	ATGE_100	ATGE_101	
AGL16	AGL21	SHP1	AGL6	ATGE_73	
AGL16	AGL24	SHP1	AGL6	ATGE_27	ATGE_29	ATGE_73	ATGE_83	ATGE_84	ATGE_92	ATGE_100	ATGE_101	
SOC1	AGL21	SHP1	AGL6	ATGE_73	
SOC1	AGL24	SHP1	AGL6	ATGE_27	ATGE_29	ATGE_73	ATGE_83	ATGE_84	ATGE_92	ATGE_100	ATGE_101	
AGL21	AGL24	SHP1	AGL6	ATGE_73	
SEP3	AGL16	SHP1	AP1	ATGE_29	ATGE_31	ATGE_32	ATGE_33	ATGE_39	ATGE_41	ATGE_76	ATGE_77	ATGE_78	ATGE_92	ATGE_100	ATGE_101	
SEP3	SOC1	SHP1	AP1	ATGE_29	ATGE_31	ATGE_32	ATGE_33	ATGE_39	ATGE_41	ATGE_76	ATGE_77	ATGE_78	ATGE_92	ATGE_100	ATGE_101	
SEP3	AGL24	SHP1	AP1	ATGE_29	ATGE_92	ATGE_100	ATGE_101	
AGL15	AGL16	SHP1	AP1	ATGE_29	ATGE_31	ATGE_32	ATGE_33	ATGE_77	ATGE_78	ATGE_92	
AGL15	SOC1	SHP1	AP1	ATGE_29	ATGE_31	ATGE_32	ATGE_33	ATGE_77	ATGE_78	ATGE_92	
AGL15	AGL24	SHP1	AP1	ATGE_29	ATGE_92	
AGL16	SOC1	SHP1	AP1	ATGE_29	ATGE_31	ATGE_32	ATGE_33	ATGE_39	ATGE_41	ATGE_76	ATGE_77	ATGE_78	ATGE_92	ATGE_100	ATGE_101	
AGL16	AGL24	SHP1	AP1	ATGE_29	ATGE_92	ATGE_100	ATGE_101	
SOC1	AGL24	SHP1	AP1	ATGE_29	ATGE_92	ATGE_100	ATGE_101	
SEP3	SOC1	SHP1	FUL	ATGE_29	ATGE_31	ATGE_32	ATGE_33	ATGE_39	ATGE_41	ATGE_45	ATGE_73	ATGE_76	ATGE_77	ATGE_78	ATGE_79	ATGE_81	ATGE_83	ATGE_84	ATGE_92	ATGE_100	ATGE_101	
SEP3	AGL21	SHP1	FUL	ATGE_73	
SEP3	AGL24	SHP1	FUL	ATGE_29	ATGE_73	ATGE_83	ATGE_84	ATGE_92	ATGE_100	ATGE_101	
SOC1	AGL21	SHP1	FUL	ATGE_73	
SOC1	AGL24	SHP1	FUL	ATGE_27	ATGE_28	ATGE_29	ATGE_73	ATGE_83	ATGE_84	ATGE_92	ATGE_100	ATGE_101	
AGL21	AGL24	SHP1	FUL	ATGE_73	
SEP3	SOC1	SHP1	CAL	ATGE_29	ATGE_31	ATGE_32	ATGE_33	ATGE_92	
SEP3	AGL24	SHP1	CAL	ATGE_29	ATGE_92	
SEP3	AGL16	SHP1	STK	ATGE_31	ATGE_32	ATGE_33	ATGE_37	ATGE_39	ATGE_45	ATGE_73	ATGE_76	ATGE_77	ATGE_78	ATGE_79	ATGE_81	ATGE_82	ATGE_83	ATGE_84	ATGE_92	
SEP3	AGL21	SHP1	STK	ATGE_73	
SEP3	AGL16	ANR1	SHP1	ATGE_29	ATGE_73	ATGE_78	ATGE_79	ATGE_81	ATGE_82	ATGE_83	ATGE_84	
SEP3	SOC1	SVP	SHP1	ATGE_29	ATGE_39	ATGE_41	ATGE_73	ATGE_76	ATGE_77	ATGE_78	ATGE_79	ATGE_81	ATGE_83	ATGE_84	ATGE_92	ATGE_100	ATGE_101	
SEP3	SOC1	ANR1	SHP1	ATGE_29	ATGE_73	ATGE_78	ATGE_79	ATGE_81	ATGE_83	ATGE_84	
SEP3	AGL21	SVP	SHP1	ATGE_73	
SEP3	AGL21	ANR1	SHP1	ATGE_73	
SOC1	AGL24	SHP1	CAL	ATGE_29	ATGE_92	
AGL15	AGL16	SHP1	STK	ATGE_31	ATGE_32	ATGE_33	ATGE_37	ATGE_45	ATGE_77	ATGE_78	ATGE_79	ATGE_81	ATGE_82	ATGE_83	ATGE_84	ATGE_92	
AGL16	AGL21	SHP1	STK	ATGE_73	
AGL16	SOC1	SHP1	AGL12	ATGE_73	
AGL16	AGL21	SHP1	AGL12	ATGE_73	
SOC1	AGL21	SHP1	AGL12	ATGE_73	
AGL15	SOC1	SVP	SHP1	ATGE_29	ATGE_77	ATGE_78	ATGE_79	ATGE_81	ATGE_83	ATGE_84	ATGE_92	
AGL16	SOC1	SHP1	AGL17	ATGE_73	ATGE_83	ATGE_84	
AGL16	AGL21	SHP1	AGL17	ATGE_73	
AGL16	SOC1	AGL42	SHP1	ATGE_27	ATGE_28	ATGE_29	ATGE_31	ATGE_32	ATGE_33	ATGE_39	ATGE_41	ATGE_45	ATGE_73	ATGE_76	ATGE_77	ATGE_78	ATGE_83	ATGE_84	ATGE_92	ATGE_101	
AGL16	SOC1	ANR1	SHP1	ATGE_27	ATGE_28	ATGE_29	ATGE_73	ATGE_78	ATGE_79	ATGE_81	ATGE_83	ATGE_84	
AGL16	AGL21	AGL42	SHP1	ATGE_73	
AGL16	AGL21	ANR1	SHP1	ATGE_73	
SOC1	AGL21	SHP1	AGL17	ATGE_73	
SOC1	AGL21	SHP1	AGL19	ATGE_73	
SOC1	AGL21	SVP	SHP1	ATGE_73	
SOC1	AGL21	AGL42	SHP1	ATGE_73	
SOC1	AGL21	ANR1	SHP1	ATGE_73	
AGL16	SOC1	SEP1	SEP2	ATGE_8	ATGE_24	ATGE_29	ATGE_31	ATGE_32	ATGE_33	ATGE_34	ATGE_36	ATGE_39	ATGE_41	ATGE_42	ATGE_43	ATGE_45	ATGE_73	ATGE_76	ATGE_77	ATGE_78	ATGE_79	ATGE_81	ATGE_83	ATGE_84	ATGE_92	ATGE_100	ATGE_101	
AGL16	AGL21	SEP1	SEP2	ATGE_36	ATGE_73	
SOC1	AGL21	SEP1	SEP2	ATGE_36	ATGE_73	
SEP3	SOC1	SEP1	CAL	ATGE_8	ATGE_29	ATGE_31	ATGE_32	ATGE_33	ATGE_34	ATGE_40	ATGE_42	ATGE_92	
SEP3	AGL24	SEP1	CAL	ATGE_8	ATGE_29	ATGE_40	ATGE_92	
SEP3	AGL16	SEP1	AGL14	ATGE_73	ATGE_82	ATGE_83	ATGE_84	
SEP3	SOC1	SEP1	AGL14	ATGE_73	ATGE_83	ATGE_84	
SEP3	AGL24	SEP1	AGL14	ATGE_73	ATGE_83	ATGE_84	
SEP3	AGL16	ANR1	SEP1	ATGE_29	ATGE_36	ATGE_43	ATGE_73	ATGE_78	ATGE_79	ATGE_81	ATGE_82	ATGE_83	ATGE_84	
SEP3	SOC1	ANR1	SEP1	ATGE_29	ATGE_36	ATGE_43	ATGE_73	ATGE_78	ATGE_79	ATGE_81	ATGE_83	ATGE_84	
SEP3	AGL21	ANR1	SEP1	ATGE_36	ATGE_73	
SOC1	AGL24	SEP1	CAL	ATGE_8	ATGE_29	ATGE_40	ATGE_92	
AGL16	SOC1	SEP1	AGL14	ATGE_73	ATGE_83	ATGE_84	
AGL16	AGL24	SEP1	AGL14	ATGE_73	ATGE_83	ATGE_84	
SOC1	AGL24	SEP1	AGL14	ATGE_73	ATGE_83	ATGE_84	
AGL16	SOC1	SEP1	AGL17	ATGE_73	ATGE_83	ATGE_84	
AGL16	AGL21	SEP1	AGL17	ATGE_73	
AGL16	SOC1	ANR1	SEP1	ATGE_29	ATGE_36	ATGE_43	ATGE_73	ATGE_78	ATGE_79	ATGE_81	ATGE_83	ATGE_84	
AGL16	AGL21	ANR1	SEP1	ATGE_36	ATGE_73	
SOC1	AGL21	SEP1	AGL17	ATGE_73	
SOC1	AGL21	SEP1	AGL19	ATGE_73	
SOC1	AGL21	ANR1	SEP1	ATGE_36	ATGE_73	
AGL16	SOC1	SEP2	SHP2	ATGE_8	ATGE_29	ATGE_31	ATGE_32	ATGE_33	ATGE_34	ATGE_36	ATGE_39	ATGE_41	ATGE_42	ATGE_43	ATGE_45	ATGE_73	ATGE_76	ATGE_77	ATGE_78	ATGE_79	ATGE_81	ATGE_83	ATGE_84	ATGE_92	ATGE_100	ATGE_101	
AGL16	AGL21	SEP2	SHP2	ATGE_36	ATGE_73	
SOC1	AGL21	SEP2	SHP2	ATGE_36	ATGE_73	
AGL16	SOC1	SEP2	AGL6	ATGE_8	ATGE_24	ATGE_29	ATGE_31	ATGE_32	ATGE_33	ATGE_34	ATGE_36	ATGE_39	ATGE_41	ATGE_42	ATGE_43	ATGE_45	ATGE_73	ATGE_76	ATGE_77	ATGE_78	ATGE_79	ATGE_81	ATGE_83	ATGE_84	ATGE_92	ATGE_100	ATGE_101	
AGL16	AGL21	SEP2	AGL6	ATGE_36	ATGE_73	
SOC1	AGL21	SEP2	AGL6	ATGE_36	ATGE_73	
AGL16	SOC1	SEP2	AP1	ATGE_8	ATGE_24	ATGE_29	ATGE_31	ATGE_32	ATGE_33	ATGE_34	ATGE_39	ATGE_41	ATGE_42	ATGE_76	ATGE_77	ATGE_78	ATGE_92	ATGE_100	ATGE_101	
SOC1	AGL21	SEP2	FUL	ATGE_73	
AGL16	AGL21	SEP2	STK	ATGE_73	
AGL16	SOC1	SEP2	AGL12	ATGE_73	
AGL16	AGL21	SEP2	AGL12	ATGE_73	
SOC1	AGL21	SEP2	AGL12	ATGE_73	
AGL16	SOC1	SEP2	AGL14	ATGE_73	ATGE_83	ATGE_84	
AGL16	SOC1	SEP2	AGL17	ATGE_73	ATGE_83	ATGE_84	
AGL16	AGL21	SEP2	AGL17	ATGE_73	
AGL16	SOC1	AGL42	SEP2	ATGE_8	ATGE_24	ATGE_29	ATGE_31	ATGE_32	ATGE_33	ATGE_34	ATGE_39	ATGE_41	ATGE_45	ATGE_73	ATGE_76	ATGE_77	ATGE_78	ATGE_83	ATGE_84	ATGE_92	ATGE_101	
AGL16	SOC1	ANR1	SEP2	ATGE_29	ATGE_36	ATGE_43	ATGE_73	ATGE_78	ATGE_79	ATGE_81	ATGE_83	ATGE_84	
AGL16	AGL21	AGL42	SEP2	ATGE_73	
AGL16	AGL21	ANR1	SEP2	ATGE_36	ATGE_73	
SOC1	AGL21	SEP2	AGL17	ATGE_73	
SOC1	AGL21	SEP2	AGL19	ATGE_73	
SOC1	AGL21	SVP	SEP2	ATGE_73	
SOC1	AGL21	AGL42	SEP2	ATGE_73	
SOC1	AGL21	ANR1	SEP2	ATGE_36	ATGE_73	
SEP3	AGL16	SHP2	AP1	ATGE_8	ATGE_22	ATGE_29	ATGE_31	ATGE_32	ATGE_33	ATGE_34	ATGE_35	ATGE_39	ATGE_40	ATGE_41	ATGE_42	ATGE_76	ATGE_77	ATGE_78	ATGE_92	ATGE_100	ATGE_101	
SEP3	SOC1	SHP2	AP1	ATGE_8	ATGE_22	ATGE_29	ATGE_31	ATGE_32	ATGE_33	ATGE_34	ATGE_39	ATGE_40	ATGE_41	ATGE_42	ATGE_76	ATGE_77	ATGE_78	ATGE_92	ATGE_100	ATGE_101	
AGL15	AGL16	SHP2	AP1	ATGE_8	ATGE_29	ATGE_31	ATGE_32	ATGE_33	ATGE_77	ATGE_78	ATGE_92	
AGL15	SOC1	SHP2	AP1	ATGE_8	ATGE_29	ATGE_31	ATGE_32	ATGE_33	ATGE_77	ATGE_78	ATGE_92	
AGL16	SOC1	SHP2	AP1	ATGE_8	ATGE_22	ATGE_29	ATGE_31	ATGE_32	ATGE_33	ATGE_34	ATGE_39	ATGE_40	ATGE_41	ATGE_42	ATGE_76	ATGE_77	ATGE_78	ATGE_92	ATGE_100	ATGE_101	
SEP3	SOC1	SHP2	FUL	ATGE_1	ATGE_8	ATGE_12	ATGE_22	ATGE_29	ATGE_31	ATGE_32	ATGE_33	ATGE_34	ATGE_39	ATGE_40	ATGE_41	ATGE_42	ATGE_43	ATGE_45	ATGE_73	ATGE_76	ATGE_77	ATGE_78	ATGE_79	ATGE_81	ATGE_83	ATGE_84	ATGE_91	ATGE_92	ATGE_100	ATGE_101	
SEP3	AGL21	SHP2	FUL	ATGE_73	
SOC1	AGL21	SHP2	FUL	ATGE_73	ATGE_98	
SEP3	SOC1	SHP2	CAL	ATGE_8	ATGE_29	ATGE_31	ATGE_32	ATGE_33	ATGE_34	ATGE_40	ATGE_42	ATGE_92	
SEP3	AGL16	SHP2	STK	ATGE_31	ATGE_32	ATGE_33	ATGE_34	ATGE_37	ATGE_39	ATGE_45	ATGE_73	ATGE_76	ATGE_77	ATGE_78	ATGE_79	ATGE_81	ATGE_82	ATGE_83	ATGE_84	ATGE_92	
SEP3	AGL21	SHP2	STK	ATGE_73	
SEP3	AGL16	ANR1	SHP2	ATGE_29	ATGE_36	ATGE_43	ATGE_73	ATGE_78	ATGE_79	ATGE_81	ATGE_82	ATGE_83	ATGE_84	
SEP3	SOC1	SVP	SHP2	ATGE_1	ATGE_5	ATGE_8	ATGE_12	ATGE_22	ATGE_29	ATGE_39	ATGE_40	ATGE_41	ATGE_42	ATGE_43	ATGE_73	ATGE_76	ATGE_77	ATGE_78	ATGE_79	ATGE_81	ATGE_83	ATGE_84	ATGE_91	ATGE_92	ATGE_96	ATGE_97	ATGE_100	ATGE_101	
SEP3	SOC1	ANR1	SHP2	ATGE_29	ATGE_36	ATGE_43	ATGE_73	ATGE_78	ATGE_79	ATGE_81	ATGE_83	ATGE_84	
SEP3	AGL21	SVP	SHP2	ATGE_73	
SEP3	AGL21	ANR1	SHP2	ATGE_36	ATGE_73	
AGL15	AGL16	SHP2	STK	ATGE_31	ATGE_32	ATGE_33	ATGE_37	ATGE_45	ATGE_77	ATGE_78	ATGE_79	ATGE_81	ATGE_82	ATGE_83	ATGE_84	ATGE_92	
AGL16	AGL21	SHP2	STK	ATGE_73	
AGL16	SOC1	SHP2	AGL12	ATGE_3	ATGE_73	ATGE_93	ATGE_98	
AGL16	AGL21	SHP2	AGL12	ATGE_3	ATGE_73	ATGE_93	ATGE_98	
SOC1	AGL21	SHP2	AGL12	ATGE_3	ATGE_73	ATGE_93	ATGE_98	
AGL15	SOC1	SVP	SHP2	ATGE_4	ATGE_6	ATGE_8	ATGE_29	ATGE_43	ATGE_77	ATGE_78	ATGE_79	ATGE_81	ATGE_83	ATGE_84	ATGE_92	ATGE_96	
AGL16	SOC1	SHP2	AGL17	ATGE_3	ATGE_73	ATGE_83	ATGE_84	ATGE_93	ATGE_98	
AGL16	AGL21	SHP2	AGL17	ATGE_3	ATGE_73	ATGE_93	ATGE_98	
AGL16	SOC1	AGL42	SHP2	ATGE_3	ATGE_8	ATGE_16	ATGE_17	ATGE_22	ATGE_28	ATGE_29	ATGE_31	ATGE_32	ATGE_33	ATGE_34	ATGE_39	ATGE_40	ATGE_41	ATGE_45	ATGE_73	ATGE_76	ATGE_77	ATGE_78	ATGE_83	ATGE_84	ATGE_92	ATGE_93	ATGE_98	ATGE_101	
AGL16	SOC1	ANR1	SHP2	ATGE_28	ATGE_29	ATGE_36	ATGE_43	ATGE_73	ATGE_78	ATGE_79	ATGE_81	ATGE_83	ATGE_84	
AGL16	AGL21	AGL42	SHP2	ATGE_3	ATGE_73	ATGE_93	ATGE_98	
AGL16	AGL21	ANR1	SHP2	ATGE_36	ATGE_73	
SOC1	AGL21	SHP2	AGL17	ATGE_3	ATGE_73	ATGE_93	ATGE_98	
SOC1	AGL21	SHP2	AGL19	ATGE_3	ATGE_73	ATGE_93	ATGE_98	
SOC1	AGL21	SVP	SHP2	ATGE_3	ATGE_73	ATGE_93	ATGE_98	
SOC1	AGL21	AGL42	SHP2	ATGE_3	ATGE_73	ATGE_93	ATGE_98	
SOC1	AGL21	ANR1	SHP2	ATGE_36	ATGE_73	
SEP3	SOC1	AGL6	CAL	ATGE_8	ATGE_29	ATGE_31	ATGE_32	ATGE_33	ATGE_34	ATGE_40	ATGE_42	ATGE_92	
SEP3	AGL24	AGL6	CAL	ATGE_8	ATGE_29	ATGE_40	ATGE_92	
SEP3	AGL16	AGL6	STK	ATGE_31	ATGE_32	ATGE_33	ATGE_34	ATGE_37	ATGE_39	ATGE_45	ATGE_73	ATGE_76	ATGE_77	ATGE_78	ATGE_79	ATGE_81	ATGE_82	ATGE_83	ATGE_84	ATGE_92	
SEP3	AGL21	AGL6	STK	ATGE_73	
SEP3	AGL16	AGL6	AGL14	ATGE_73	ATGE_82	ATGE_83	ATGE_84	
SEP3	SOC1	AGL6	AGL14	ATGE_73	ATGE_83	ATGE_84	
SEP3	AGL24	AGL6	AGL14	ATGE_73	ATGE_83	ATGE_84	
SEP3	AGL16	ANR1	AGL6	ATGE_29	ATGE_36	ATGE_43	ATGE_73	ATGE_78	ATGE_79	ATGE_81	ATGE_82	ATGE_83	ATGE_84	
SEP3	SOC1	ANR1	AGL6	ATGE_29	ATGE_36	ATGE_43	ATGE_73	ATGE_78	ATGE_79	ATGE_81	ATGE_83	ATGE_84	
SEP3	AGL21	ANR1	AGL6	ATGE_36	ATGE_73	
SOC1	AGL24	AGL6	CAL	ATGE_8	ATGE_29	ATGE_40	ATGE_92	
AGL15	AGL16	AGL6	STK	ATGE_31	ATGE_32	ATGE_33	ATGE_37	ATGE_45	ATGE_77	ATGE_78	ATGE_79	ATGE_81	ATGE_82	ATGE_83	ATGE_84	ATGE_92	
AGL16	AGL21	AGL6	STK	ATGE_73	
AGL16	SOC1	AGL6	AGL12	ATGE_73	
AGL16	AGL21	AGL6	AGL12	ATGE_73	
SOC1	AGL21	AGL6	AGL12	ATGE_73	
AGL16	SOC1	AGL6	AGL14	ATGE_73	ATGE_83	ATGE_84	
AGL16	AGL24	AGL6	AGL14	ATGE_73	ATGE_83	ATGE_84	
SOC1	AGL24	AGL6	AGL14	ATGE_73	ATGE_83	ATGE_84	
AGL16	SOC1	AGL6	AGL17	ATGE_73	ATGE_83	ATGE_84	
AGL16	AGL21	AGL6	AGL17	ATGE_73	
AGL16	SOC1	ANR1	AGL6	ATGE_27	ATGE_29	ATGE_36	ATGE_43	ATGE_73	ATGE_78	ATGE_79	ATGE_81	ATGE_83	ATGE_84	
AGL16	AGL21	ANR1	AGL6	ATGE_36	ATGE_73	
SOC1	AGL21	AGL6	AGL17	ATGE_73	
SOC1	AGL21	AGL6	AGL19	ATGE_73	
SOC1	AGL21	ANR1	AGL6	ATGE_36	ATGE_73	
SEP3	SOC1	AP1	FUL	ATGE_8	ATGE_22	ATGE_23	ATGE_24	ATGE_29	ATGE_31	ATGE_32	ATGE_33	ATGE_34	ATGE_39	ATGE_40	ATGE_41	ATGE_42	ATGE_76	ATGE_77	ATGE_78	ATGE_92	ATGE_100	ATGE_101	
SEP3	AGL24	AP1	FUL	ATGE_8	ATGE_22	ATGE_23	ATGE_24	ATGE_29	ATGE_40	ATGE_92	ATGE_100	ATGE_101	
SOC1	AGL24	AP1	FUL	ATGE_8	ATGE_22	ATGE_23	ATGE_24	ATGE_29	ATGE_40	ATGE_92	ATGE_100	ATGE_101	
SEP3	SOC1	AP1	CAL	ATGE_8	ATGE_29	ATGE_31	ATGE_32	ATGE_33	ATGE_34	ATGE_40	ATGE_42	ATGE_92	
SEP3	AGL24	AP1	CAL	ATGE_8	ATGE_29	ATGE_40	ATGE_92	
SEP3	AGL16	AP1	STK	ATGE_31	ATGE_32	ATGE_33	ATGE_34	ATGE_39	ATGE_76	ATGE_77	ATGE_78	ATGE_92	
SEP3	AGL16	ANR1	AP1	ATGE_29	ATGE_78	
SEP3	SOC1	ANR1	AP1	ATGE_29	ATGE_78	
SOC1	AGL24	AP1	CAL	ATGE_8	ATGE_29	ATGE_40	ATGE_92	
AGL15	AGL16	AP1	STK	ATGE_31	ATGE_32	ATGE_33	ATGE_77	ATGE_78	ATGE_92	
AGL16	SOC1	AGL42	AP1	ATGE_8	ATGE_22	ATGE_23	ATGE_24	ATGE_29	ATGE_31	ATGE_32	ATGE_33	ATGE_34	ATGE_39	ATGE_40	ATGE_41	ATGE_76	ATGE_77	ATGE_78	ATGE_92	ATGE_101	
AGL16	SOC1	ANR1	AP1	ATGE_29	ATGE_78	
SEP3	SOC1	FUL	CAL	ATGE_8	ATGE_29	ATGE_31	ATGE_32	ATGE_33	ATGE_34	ATGE_40	ATGE_42	ATGE_92	
SEP3	AGL24	FUL	CAL	ATGE_8	ATGE_29	ATGE_40	ATGE_92	
SEP3	AGL21	FUL	STK	ATGE_73	
SEP3	SOC1	SVP	FUL	ATGE_1	ATGE_8	ATGE_12	ATGE_22	ATGE_23	ATGE_24	ATGE_26	ATGE_29	ATGE_39	ATGE_40	ATGE_41	ATGE_42	ATGE_43	ATGE_73	ATGE_76	ATGE_77	ATGE_78	ATGE_79	ATGE_81	ATGE_83	ATGE_84	ATGE_91	ATGE_92	ATGE_100	ATGE_101	
SEP3	SOC1	ANR1	FUL	ATGE_29	ATGE_43	ATGE_73	ATGE_78	ATGE_79	ATGE_81	ATGE_83	ATGE_84	
SEP3	AGL21	SVP	FUL	ATGE_73	
SEP3	AGL21	ANR1	FUL	ATGE_73	
SOC1	AGL24	FUL	CAL	ATGE_8	ATGE_29	ATGE_40	ATGE_92	
SOC1	AGL21	FUL	AGL12	ATGE_9	ATGE_73	ATGE_98	
SOC1	AGL21	FUL	AGL17	ATGE_9	ATGE_73	ATGE_98	
SOC1	AGL21	FUL	AGL19	ATGE_9	ATGE_73	ATGE_98	
SOC1	AGL21	SVP	FUL	ATGE_9	ATGE_73	ATGE_98	
SOC1	AGL21	AGL42	FUL	ATGE_9	ATGE_73	ATGE_98	
SOC1	AGL21	ANR1	FUL	ATGE_9	ATGE_73	
SEP3	SOC1	CAL	ANR1	ATGE_29	
AGL16	SEP3	STK	AGL14	ATGE_73	ATGE_82	ATGE_83	ATGE_84	
SEP3	AGL16	STK	ANR1	ATGE_73	ATGE_78	ATGE_79	ATGE_81	ATGE_82	ATGE_83	ATGE_84	
SEP3	AGL21	STK	SVP	ATGE_73	
SEP3	AGL21	STK	ANR1	ATGE_73	
SEP3	AGL16	AGL14	ANR1	ATGE_73	ATGE_82	ATGE_83	ATGE_84	
SEP3	SOC1	AGL14	SVP	ATGE_73	ATGE_83	ATGE_84	
SEP3	SOC1	AGL14	ANR1	ATGE_73	ATGE_83	ATGE_84	
SEP3	SOC1	SVP	ANR1	ATGE_29	ATGE_43	ATGE_73	ATGE_78	ATGE_79	ATGE_81	ATGE_83	ATGE_84	
SEP3	AGL21	SVP	ANR1	ATGE_73	
AGL16	AGL21	STK	AGL12	ATGE_73	
AGL16	AGL21	STK	AGL17	ATGE_73	
AGL16	AGL21	AGL42	STK	ATGE_73	
AGL16	AGL21	ANR1	STK	ATGE_73	
AGL16	SOC1	AGL12	AGL14	ATGE_3	ATGE_9	ATGE_73	ATGE_93	ATGE_95	ATGE_98	ATGE_99	
AGL16	SOC1	AGL12	AGL17	ATGE_3	ATGE_9	ATGE_73	ATGE_93	ATGE_95	ATGE_98	ATGE_99	
AGL16	AGL21	AGL12	AGL17	ATGE_3	ATGE_9	ATGE_73	ATGE_93	ATGE_94	ATGE_95	ATGE_98	ATGE_99	
AGL16	SOC1	AGL42	AGL12	ATGE_3	ATGE_9	ATGE_73	ATGE_93	ATGE_95	ATGE_98	ATGE_99	
AGL16	SOC1	ANR1	AGL12	ATGE_9	ATGE_73	ATGE_99	
AGL16	AGL21	AGL42	AGL12	ATGE_3	ATGE_9	ATGE_73	ATGE_93	ATGE_94	ATGE_95	ATGE_98	ATGE_99	
AGL16	AGL21	ANR1	AGL12	ATGE_9	ATGE_73	ATGE_99	
SOC1	AGL21	AGL12	AGL17	ATGE_3	ATGE_9	ATGE_73	ATGE_93	ATGE_95	ATGE_98	ATGE_99	
SOC1	AGL21	AGL12	AGL19	ATGE_3	ATGE_9	ATGE_73	ATGE_93	ATGE_95	ATGE_98	ATGE_99	
SOC1	AGL21	SVP	AGL12	ATGE_3	ATGE_9	ATGE_73	ATGE_93	ATGE_95	ATGE_98	ATGE_99	
SOC1	AGL21	AGL42	AGL12	ATGE_3	ATGE_9	ATGE_73	ATGE_93	ATGE_95	ATGE_98	ATGE_99	
SOC1	AGL21	ANR1	AGL12	ATGE_9	ATGE_73	ATGE_99	
AGL16	SOC1	AGL14	AGL17	ATGE_3	ATGE_9	ATGE_73	ATGE_83	ATGE_84	ATGE_93	ATGE_95	ATGE_98	ATGE_99	
AGL16	SOC1	AGL42	AGL14	ATGE_3	ATGE_9	ATGE_73	ATGE_83	ATGE_84	ATGE_93	ATGE_95	ATGE_98	ATGE_99	
AGL16	SOC1	ANR1	AGL14	ATGE_9	ATGE_73	ATGE_83	ATGE_84	ATGE_99	
AGL16	SOC1	AGL17	AGL42	ATGE_3	ATGE_9	ATGE_73	ATGE_83	ATGE_84	ATGE_93	ATGE_95	ATGE_98	ATGE_99	
AGL16	SOC1	AGL17	ANR1	ATGE_9	ATGE_73	ATGE_83	ATGE_84	ATGE_99	
AGL16	AGL21	AGL17	AGL42	ATGE_3	ATGE_9	ATGE_73	ATGE_93	ATGE_94	ATGE_95	ATGE_98	ATGE_99	
AGL16	AGL21	AGL17	ANR1	ATGE_9	ATGE_73	ATGE_99	
AGL16	SOC1	AGL42	ANR1	ATGE_9	ATGE_27	ATGE_28	ATGE_29	ATGE_73	ATGE_78	ATGE_83	ATGE_84	ATGE_99	
AGL16	AGL21	AGL42	ANR1	ATGE_9	ATGE_73	ATGE_99	
SOC1	AGL21	SVP	AGL17	ATGE_3	ATGE_9	ATGE_73	ATGE_93	ATGE_95	ATGE_98	ATGE_99	
SOC1	AGL21	AGL42	AGL17	ATGE_3	ATGE_9	ATGE_73	ATGE_93	ATGE_95	ATGE_98	ATGE_99	
SOC1	AGL21	ANR1	AGL17	ATGE_9	ATGE_73	ATGE_99	
SOC1	AGL21	SVP	AGL19	ATGE_3	ATGE_9	ATGE_73	ATGE_93	ATGE_95	ATGE_98	ATGE_99	
SOC1	AGL21	AGL42	AGL19	ATGE_3	ATGE_9	ATGE_73	ATGE_93	ATGE_95	ATGE_98	ATGE_99	
SOC1	AGL21	ANR1	AGL19	ATGE_9	ATGE_73	ATGE_99	
SOC1	AGL21	SVP	AGL42	ATGE_3	ATGE_9	ATGE_73	ATGE_93	ATGE_95	ATGE_98	ATGE_99	
SOC1	AGL21	SVP	ANR1	ATGE_9	ATGE_73	ATGE_99	
SOC1	AGL21	AGL42	ANR1	ATGE_9	ATGE_73	ATGE_99	
SOC1	AG	AGL15	SEP1	ATGE_8	ATGE_29	ATGE_31	ATGE_32	ATGE_33	ATGE_36	ATGE_43	ATGE_45	ATGE_77	ATGE_78	ATGE_79	ATGE_81	ATGE_83	ATGE_84	ATGE_92	
SOC1	AG	SEP3	SEP2	ATGE_8	ATGE_24	ATGE_29	ATGE_31	ATGE_32	ATGE_33	ATGE_34	ATGE_36	ATGE_39	ATGE_43	ATGE_45	ATGE_73	ATGE_76	ATGE_77	ATGE_78	ATGE_79	ATGE_81	ATGE_83	ATGE_84	ATGE_92	ATGE_101	
SOC1	AG	AGL15	SEP2	ATGE_8	ATGE_29	ATGE_31	ATGE_32	ATGE_33	ATGE_36	ATGE_43	ATGE_45	ATGE_77	ATGE_78	ATGE_79	ATGE_81	ATGE_83	ATGE_84	ATGE_92	
SOC1	AG	AGL24	SEP2	ATGE_8	ATGE_24	ATGE_29	ATGE_73	ATGE_83	ATGE_84	ATGE_92	ATGE_101	
SOC1	AG	AGL15	FUL	ATGE_8	ATGE_29	ATGE_31	ATGE_32	ATGE_33	ATGE_43	ATGE_45	ATGE_77	ATGE_78	ATGE_79	ATGE_81	ATGE_83	ATGE_84	ATGE_92	
SOC1	AG	AGL16	FUL	ATGE_8	ATGE_15	ATGE_21	ATGE_24	ATGE_29	ATGE_31	ATGE_32	ATGE_33	ATGE_34	ATGE_39	ATGE_43	ATGE_45	ATGE_73	ATGE_76	ATGE_77	ATGE_78	ATGE_79	ATGE_81	ATGE_83	ATGE_84	ATGE_92	ATGE_101	
SOC1	AG	AGL15	AGL14	ATGE_83	ATGE_84	
SOC1	AG	AGL21	AGL14	ATGE_73	
AGL15	SEP1	AGL24	SHP2	ATGE_8	ATGE_29	ATGE_83	ATGE_84	ATGE_92	
AGL15	SEP1	SOC1	STK	ATGE_31	ATGE_32	ATGE_33	ATGE_45	ATGE_77	ATGE_78	ATGE_79	ATGE_81	ATGE_83	ATGE_84	ATGE_92	
AGL15	SEP1	AGL24	STK	ATGE_83	ATGE_84	ATGE_92	
AGL15	SEP1	AGL16	SVP	ATGE_8	ATGE_29	ATGE_43	ATGE_77	ATGE_78	ATGE_79	ATGE_81	ATGE_82	ATGE_83	ATGE_84	ATGE_92	
AGL15	SEP1	AGL24	SVP	ATGE_8	ATGE_29	ATGE_83	ATGE_84	ATGE_92	
SEP3	SEP2	AGL16	ABS	ATGE_33	ATGE_37	ATGE_45	ATGE_73	ATGE_76	ATGE_77	ATGE_78	
SEP3	SEP2	SOC1	ABS	ATGE_33	ATGE_45	ATGE_73	ATGE_76	ATGE_77	ATGE_78	
SEP3	SEP2	AGL21	ABS	ATGE_73	
AGL24	SHP2	AGL15	AGL14	ATGE_83	ATGE_84	
AGL24	SHP2	AGL21	AGL14	ATGE_73	
AGL16	FUL	AGL21	AGL14	ATGE_9	ATGE_73	ATGE_98	
AGL15	CAL	AGL24	SVP	ATGE_8	ATGE_29	ATGE_92	
AG	AGL6	AGL15	SEP1	ATGE_8	ATGE_29	ATGE_31	ATGE_32	ATGE_33	ATGE_36	ATGE_37	ATGE_43	ATGE_45	ATGE_77	ATGE_78	ATGE_79	ATGE_81	ATGE_82	ATGE_83	ATGE_84	ATGE_92	
SEP1	AGL6	SOC1	AG	ATGE_8	ATGE_24	ATGE_29	ATGE_31	ATGE_32	ATGE_33	ATGE_34	ATGE_36	ATGE_39	ATGE_43	ATGE_45	ATGE_73	ATGE_76	ATGE_77	ATGE_78	ATGE_79	ATGE_81	ATGE_83	ATGE_84	ATGE_92	ATGE_101	
AG	SEP1	AGL16	FUL	ATGE_8	ATGE_24	ATGE_29	ATGE_31	ATGE_32	ATGE_33	ATGE_34	ATGE_37	ATGE_39	ATGE_43	ATGE_45	ATGE_73	ATGE_76	ATGE_77	ATGE_78	ATGE_79	ATGE_81	ATGE_82	ATGE_83	ATGE_84	ATGE_92	ATGE_101	
SEP1	FUL	SOC1	AG	ATGE_8	ATGE_24	ATGE_29	ATGE_31	ATGE_32	ATGE_33	ATGE_34	ATGE_39	ATGE_43	ATGE_45	ATGE_73	ATGE_76	ATGE_77	ATGE_78	ATGE_79	ATGE_81	ATGE_83	ATGE_84	ATGE_92	ATGE_101	
AG	AGL6	AGL15	FUL	ATGE_8	ATGE_29	ATGE_31	ATGE_32	ATGE_33	ATGE_37	ATGE_43	ATGE_45	ATGE_77	ATGE_78	ATGE_79	ATGE_81	ATGE_82	ATGE_83	ATGE_84	ATGE_92	
AG	AGL6	AGL16	FUL	ATGE_8	ATGE_24	ATGE_29	ATGE_31	ATGE_32	ATGE_33	ATGE_34	ATGE_37	ATGE_39	ATGE_43	ATGE_45	ATGE_73	ATGE_76	ATGE_77	ATGE_78	ATGE_79	ATGE_81	ATGE_82	ATGE_83	ATGE_84	ATGE_92	ATGE_101	
AGL6	FUL	SOC1	AG	ATGE_8	ATGE_24	ATGE_29	ATGE_31	ATGE_32	ATGE_33	ATGE_34	ATGE_39	ATGE_43	ATGE_45	ATGE_73	ATGE_76	ATGE_77	ATGE_78	ATGE_79	ATGE_81	ATGE_83	ATGE_84	ATGE_92	ATGE_101	
AG	AGL14	AGL16	FUL	ATGE_73	ATGE_82	ATGE_83	ATGE_84	
FUL	AGL14	SOC1	AG	ATGE_73	ATGE_83	ATGE_84	
AG	FUL	AGL21	AGL14	ATGE_73	
SHP2	AGL6	AGL15	SEP1	ATGE_8	ATGE_29	ATGE_31	ATGE_32	ATGE_33	ATGE_36	ATGE_37	ATGE_43	ATGE_45	ATGE_77	ATGE_78	ATGE_79	ATGE_81	ATGE_82	ATGE_83	ATGE_84	ATGE_92	
SEP1	AGL6	AGL24	SHP2	ATGE_8	ATGE_22	ATGE_29	ATGE_40	ATGE_73	ATGE_83	ATGE_84	ATGE_92	ATGE_100	ATGE_101	
AGL6	AP1	AGL15	SEP1	ATGE_8	ATGE_29	ATGE_31	ATGE_32	ATGE_33	ATGE_77	ATGE_78	ATGE_92	
SEP1	AGL6	AGL16	FUL	ATGE_8	ATGE_22	ATGE_24	ATGE_29	ATGE_31	ATGE_32	ATGE_33	ATGE_34	ATGE_37	ATGE_39	ATGE_40	ATGE_41	ATGE_42	ATGE_43	ATGE_45	ATGE_73	ATGE_76	ATGE_77	ATGE_78	ATGE_79	ATGE_81	ATGE_82	ATGE_83	ATGE_84	ATGE_92	ATGE_100	ATGE_101	
SEP1	AGL6	SEP3	AGL42	ATGE_8	ATGE_22	ATGE_24	ATGE_29	ATGE_31	ATGE_32	ATGE_33	ATGE_34	ATGE_37	ATGE_39	ATGE_40	ATGE_41	ATGE_45	ATGE_73	ATGE_76	ATGE_77	ATGE_78	ATGE_82	ATGE_83	ATGE_84	ATGE_92	ATGE_101	
AGL6	SVP	AGL15	SEP1	ATGE_8	ATGE_29	ATGE_43	ATGE_77	ATGE_78	ATGE_79	ATGE_81	ATGE_82	ATGE_83	ATGE_84	ATGE_92	
SEP1	AGL6	AGL16	SVP	ATGE_5	ATGE_8	ATGE_22	ATGE_24	ATGE_29	ATGE_39	ATGE_40	ATGE_41	ATGE_42	ATGE_43	ATGE_73	ATGE_76	ATGE_77	ATGE_78	ATGE_79	ATGE_81	ATGE_82	ATGE_83	ATGE_84	ATGE_92	ATGE_100	ATGE_101	
SEP1	AGL6	AGL24	SVP	ATGE_8	ATGE_22	ATGE_24	ATGE_29	ATGE_40	ATGE_73	ATGE_83	ATGE_84	ATGE_92	ATGE_100	ATGE_101	
SEP1	AGL6	AGL24	AGL42	ATGE_8	ATGE_22	ATGE_24	ATGE_29	ATGE_40	ATGE_73	ATGE_83	ATGE_84	ATGE_92	ATGE_101	
AP1	SVP	AGL15	SEP1	ATGE_8	ATGE_29	ATGE_77	ATGE_78	ATGE_92	
SEP1	AP1	AGL16	SVP	ATGE_8	ATGE_22	ATGE_23	ATGE_24	ATGE_29	ATGE_39	ATGE_40	ATGE_41	ATGE_42	ATGE_76	ATGE_77	ATGE_78	ATGE_92	ATGE_100	ATGE_101	
SEP1	AP1	AGL24	SVP	ATGE_8	ATGE_22	ATGE_23	ATGE_24	ATGE_29	ATGE_40	ATGE_92	ATGE_100	ATGE_101	
AGL6	AP1	AGL16	SVP	ATGE_8	ATGE_22	ATGE_24	ATGE_29	ATGE_39	ATGE_40	ATGE_41	ATGE_42	ATGE_76	ATGE_77	ATGE_78	ATGE_92	ATGE_100	ATGE_101	
AGL6	AP1	AGL24	SVP	ATGE_8	ATGE_22	ATGE_24	ATGE_29	ATGE_40	ATGE_92	ATGE_100	ATGE_101	
SEP3	SEP1	SOC1	AG	ATGE_8	ATGE_24	ATGE_29	ATGE_31	ATGE_32	ATGE_33	ATGE_34	ATGE_36	ATGE_39	ATGE_43	ATGE_45	ATGE_73	ATGE_76	ATGE_77	ATGE_78	ATGE_79	ATGE_81	ATGE_83	ATGE_84	ATGE_92	ATGE_101	
AGL16	AG	AGL15	SEP1	ATGE_8	ATGE_29	ATGE_31	ATGE_32	ATGE_33	ATGE_36	ATGE_37	ATGE_43	ATGE_45	ATGE_77	ATGE_78	ATGE_79	ATGE_81	ATGE_82	ATGE_83	ATGE_84	ATGE_92	
AGL21	AG	AGL15	SEP1	ATGE_36	
AGL24	AG	AGL15	SEP1	ATGE_8	ATGE_29	ATGE_83	ATGE_84	ATGE_92	
AGL16	SEP1	SOC1	AG	ATGE_8	ATGE_24	ATGE_29	ATGE_31	ATGE_32	ATGE_33	ATGE_34	ATGE_36	ATGE_39	ATGE_43	ATGE_45	ATGE_73	ATGE_76	ATGE_77	ATGE_78	ATGE_79	ATGE_81	ATGE_83	ATGE_84	ATGE_92	ATGE_101	
AGL21	SEP1	SOC1	AG	ATGE_36	ATGE_73	
AGL24	SEP1	SOC1	AG	ATGE_8	ATGE_24	ATGE_29	ATGE_73	ATGE_83	ATGE_84	ATGE_92	ATGE_101	
AGL16	AG	SEP3	SEP2	ATGE_8	ATGE_24	ATGE_29	ATGE_31	ATGE_32	ATGE_33	ATGE_34	ATGE_35	ATGE_36	ATGE_37	ATGE_39	ATGE_43	ATGE_45	ATGE_73	ATGE_76	ATGE_77	ATGE_78	ATGE_79	ATGE_81	ATGE_82	ATGE_83	ATGE_84	ATGE_92	ATGE_101	
AGL21	AG	SEP3	SEP2	ATGE_36	ATGE_73	
AGL16	AG	AGL15	SEP2	ATGE_8	ATGE_29	ATGE_31	ATGE_32	ATGE_33	ATGE_36	ATGE_37	ATGE_43	ATGE_45	ATGE_77	ATGE_78	ATGE_79	ATGE_81	ATGE_82	ATGE_83	ATGE_84	ATGE_92	
AGL21	AG	AGL15	SEP2	ATGE_36	
AGL16	SEP2	SOC1	AG	ATGE_8	ATGE_24	ATGE_29	ATGE_31	ATGE_32	ATGE_33	ATGE_34	ATGE_36	ATGE_39	ATGE_43	ATGE_45	ATGE_73	ATGE_76	ATGE_77	ATGE_78	ATGE_79	ATGE_81	ATGE_83	ATGE_84	ATGE_92	ATGE_101	
AGL16	AG	AGL24	SEP2	ATGE_8	ATGE_24	ATGE_29	ATGE_73	ATGE_83	ATGE_84	ATGE_92	ATGE_101	
AGL21	SEP2	SOC1	AG	ATGE_36	ATGE_73	
AGL21	AG	AGL24	SEP2	ATGE_73	
SEP3	AGL6	SOC1	AG	ATGE_8	ATGE_24	ATGE_29	ATGE_31	ATGE_32	ATGE_33	ATGE_34	ATGE_36	ATGE_39	ATGE_43	ATGE_45	ATGE_73	ATGE_76	ATGE_77	ATGE_78	ATGE_79	ATGE_81	ATGE_83	ATGE_84	ATGE_92	ATGE_101	
AGL15	AGL6	SOC1	AG	ATGE_8	ATGE_29	ATGE_31	ATGE_32	ATGE_33	ATGE_36	ATGE_43	ATGE_45	ATGE_77	ATGE_78	ATGE_79	ATGE_81	ATGE_83	ATGE_84	ATGE_92	
AGL16	AGL6	SOC1	AG	ATGE_8	ATGE_24	ATGE_29	ATGE_31	ATGE_32	ATGE_33	ATGE_34	ATGE_36	ATGE_39	ATGE_43	ATGE_45	ATGE_73	ATGE_76	ATGE_77	ATGE_78	ATGE_79	ATGE_81	ATGE_83	ATGE_84	ATGE_92	ATGE_101	
AGL21	AGL6	SOC1	AG	ATGE_36	ATGE_73	
AGL24	AGL6	SOC1	AG	ATGE_8	ATGE_24	ATGE_29	ATGE_73	ATGE_83	ATGE_84	ATGE_92	ATGE_101	
SEP3	AG	AGL16	FUL	ATGE_8	ATGE_24	ATGE_29	ATGE_31	ATGE_32	ATGE_33	ATGE_34	ATGE_37	ATGE_39	ATGE_43	ATGE_45	ATGE_73	ATGE_76	ATGE_77	ATGE_78	ATGE_79	ATGE_81	ATGE_82	ATGE_83	ATGE_84	ATGE_92	ATGE_101	
SEP3	FUL	SOC1	AG	ATGE_8	ATGE_24	ATGE_29	ATGE_31	ATGE_32	ATGE_33	ATGE_34	ATGE_39	ATGE_43	ATGE_45	ATGE_73	ATGE_76	ATGE_77	ATGE_78	ATGE_79	ATGE_81	ATGE_83	ATGE_84	ATGE_92	ATGE_101	
AGL24	AG	AGL15	FUL	ATGE_8	ATGE_29	ATGE_83	ATGE_84	ATGE_92	
AGL21	AG	AGL16	FUL	ATGE_73	
AGL24	AG	AGL16	FUL	ATGE_8	ATGE_15	ATGE_21	ATGE_24	ATGE_29	ATGE_73	ATGE_83	ATGE_84	ATGE_92	ATGE_101	
AGL21	FUL	SOC1	AG	ATGE_73	
AGL24	FUL	SOC1	AG	ATGE_8	ATGE_15	ATGE_21	ATGE_24	ATGE_29	ATGE_73	ATGE_83	ATGE_84	ATGE_92	ATGE_101	
SEP3	AGL14	SOC1	AG	ATGE_73	ATGE_83	ATGE_84	
SEP3	AG	AGL21	AGL14	ATGE_73	
AGL16	AG	AGL15	AGL14	ATGE_82	ATGE_83	ATGE_84	
AGL24	AG	AGL15	AGL14	ATGE_83	ATGE_84	
AGL16	AGL14	SOC1	AG	ATGE_73	ATGE_83	ATGE_84	
AGL16	AG	AGL21	AGL14	ATGE_73	
AGL24	AGL14	SOC1	AG	ATGE_73	ATGE_83	ATGE_84	
AGL24	AG	AGL21	AGL14	ATGE_73	
AGL16	SHP1	AGL15	SEP1	ATGE_29	ATGE_31	ATGE_32	ATGE_33	ATGE_37	ATGE_45	ATGE_77	ATGE_78	ATGE_79	ATGE_81	ATGE_82	ATGE_83	ATGE_84	ATGE_92	
SOC1	SHP1	AGL15	SEP1	ATGE_29	ATGE_31	ATGE_32	ATGE_33	ATGE_45	ATGE_77	ATGE_78	ATGE_79	ATGE_81	ATGE_83	ATGE_84	ATGE_92	
AGL24	SHP1	AGL15	SEP1	ATGE_29	ATGE_83	ATGE_84	ATGE_92	
SEP3	SHP1	AGL21	AGL14	ATGE_73	
AGL16	SHP1	AGL15	AGL14	ATGE_82	ATGE_83	ATGE_84	
SOC1	SHP1	AGL15	AGL14	ATGE_83	ATGE_84	
AGL24	SHP1	AGL15	AGL14	ATGE_83	ATGE_84	
AGL16	SHP1	AGL21	AGL14	ATGE_73	
SOC1	SHP1	AGL21	AGL14	ATGE_73	
AGL24	SHP1	AGL21	AGL14	ATGE_73	
SEP3	SEP1	AGL24	SHP2	ATGE_8	ATGE_22	ATGE_29	ATGE_40	ATGE_73	ATGE_83	ATGE_84	ATGE_92	ATGE_100	ATGE_101	
AGL16	SHP2	AGL15	SEP1	ATGE_8	ATGE_29	ATGE_31	ATGE_32	ATGE_33	ATGE_36	ATGE_37	ATGE_43	ATGE_45	ATGE_77	ATGE_78	ATGE_79	ATGE_81	ATGE_82	ATGE_83	ATGE_84	ATGE_92	
SOC1	SHP2	AGL15	SEP1	ATGE_8	ATGE_29	ATGE_31	ATGE_32	ATGE_33	ATGE_36	ATGE_43	ATGE_45	ATGE_77	ATGE_78	ATGE_79	ATGE_81	ATGE_83	ATGE_84	ATGE_92	
AGL21	SHP2	AGL15	SEP1	ATGE_36	
AGL16	SEP1	AGL24	SHP2	ATGE_8	ATGE_16	ATGE_17	ATGE_22	ATGE_29	ATGE_40	ATGE_73	ATGE_83	ATGE_84	ATGE_92	ATGE_100	ATGE_101	
SOC1	SEP1	AGL24	SHP2	ATGE_8	ATGE_16	ATGE_17	ATGE_22	ATGE_29	ATGE_40	ATGE_73	ATGE_83	ATGE_84	ATGE_92	ATGE_100	ATGE_101	
AGL21	SEP1	AGL24	SHP2	ATGE_73	
AGL16	AGL6	AGL15	SEP1	ATGE_8	ATGE_29	ATGE_31	ATGE_32	ATGE_33	ATGE_36	ATGE_37	ATGE_43	ATGE_45	ATGE_77	ATGE_78	ATGE_79	ATGE_81	ATGE_82	ATGE_83	ATGE_84	ATGE_92	
SOC1	AGL6	AGL15	SEP1	ATGE_8	ATGE_29	ATGE_31	ATGE_32	ATGE_33	ATGE_36	ATGE_43	ATGE_45	ATGE_77	ATGE_78	ATGE_79	ATGE_81	ATGE_83	ATGE_84	ATGE_92	
AGL21	AGL6	AGL15	SEP1	ATGE_36	
AGL24	AGL6	AGL15	SEP1	ATGE_8	ATGE_29	ATGE_83	ATGE_84	ATGE_92	
AGL16	AP1	AGL15	SEP1	ATGE_8	ATGE_29	ATGE_31	ATGE_32	ATGE_33	ATGE_77	ATGE_78	ATGE_92	
SOC1	AP1	AGL15	SEP1	ATGE_8	ATGE_29	ATGE_31	ATGE_32	ATGE_33	ATGE_77	ATGE_78	ATGE_92	
AGL24	AP1	AGL15	SEP1	ATGE_8	ATGE_29	ATGE_92	
SEP3	SEP1	AGL16	FUL	ATGE_8	ATGE_22	ATGE_23	ATGE_24	ATGE_26	ATGE_29	ATGE_31	ATGE_32	ATGE_33	ATGE_34	ATGE_37	ATGE_39	ATGE_40	ATGE_41	ATGE_42	ATGE_43	ATGE_45	ATGE_73	ATGE_76	ATGE_77	ATGE_78	ATGE_79	ATGE_81	ATGE_82	ATGE_83	ATGE_84	ATGE_92	ATGE_100	ATGE_101	
SOC1	SEP1	AGL16	FUL	ATGE_8	ATGE_16	ATGE_17	ATGE_22	ATGE_23	ATGE_24	ATGE_26	ATGE_29	ATGE_31	ATGE_32	ATGE_33	ATGE_34	ATGE_39	ATGE_40	ATGE_41	ATGE_42	ATGE_43	ATGE_45	ATGE_73	ATGE_76	ATGE_77	ATGE_78	ATGE_79	ATGE_81	ATGE_83	ATGE_84	ATGE_92	ATGE_100	ATGE_101	
AGL21	SEP1	AGL16	FUL	ATGE_73	
AGL24	SEP1	AGL16	FUL	ATGE_8	ATGE_16	ATGE_17	ATGE_22	ATGE_23	ATGE_24	ATGE_26	ATGE_29	ATGE_40	ATGE_73	ATGE_83	ATGE_84	ATGE_92	ATGE_100	ATGE_101	
SEP3	SEP1	SOC1	STK	ATGE_31	ATGE_32	ATGE_33	ATGE_34	ATGE_39	ATGE_45	ATGE_73	ATGE_76	ATGE_77	ATGE_78	ATGE_79	ATGE_81	ATGE_83	ATGE_84	ATGE_92	
SEP3	SEP1	AGL24	STK	ATGE_73	ATGE_83	ATGE_84	ATGE_92	
AGL16	SEP1	SEP3	AGL12	ATGE_73	
SOC1	SEP1	SEP3	AGL12	ATGE_73	
AGL21	SEP1	SEP3	AGL12	ATGE_73	
SEP3	SEP1	AGL16	SVP	ATGE_5	ATGE_8	ATGE_22	ATGE_23	ATGE_24	ATGE_26	ATGE_29	ATGE_39	ATGE_40	ATGE_41	ATGE_42	ATGE_43	ATGE_73	ATGE_76	ATGE_77	ATGE_78	ATGE_79	ATGE_81	ATGE_82	ATGE_83	ATGE_84	ATGE_92	ATGE_100	ATGE_101	
SEP3	SEP1	AGL16	ABS	ATGE_33	ATGE_37	ATGE_45	ATGE_73	ATGE_76	ATGE_77	ATGE_78	
AGL16	SEP1	SEP3	AGL42	ATGE_8	ATGE_22	ATGE_23	ATGE_24	ATGE_26	ATGE_29	ATGE_31	ATGE_32	ATGE_33	ATGE_34	ATGE_37	ATGE_39	ATGE_40	ATGE_41	ATGE_45	ATGE_73	ATGE_76	ATGE_77	ATGE_78	ATGE_82	ATGE_83	ATGE_84	ATGE_92	ATGE_101	
SEP3	SEP1	SOC1	ABS	ATGE_33	ATGE_45	ATGE_73	ATGE_76	ATGE_77	ATGE_78	
SOC1	SEP1	SEP3	AGL42	ATGE_8	ATGE_22	ATGE_23	ATGE_24	ATGE_26	ATGE_29	ATGE_31	ATGE_32	ATGE_33	ATGE_34	ATGE_39	ATGE_40	ATGE_41	ATGE_45	ATGE_73	ATGE_76	ATGE_77	ATGE_78	ATGE_83	ATGE_84	ATGE_92	ATGE_101	
SOC1	SEP1	SEP3	AGL71	ATGE_8	ATGE_29	ATGE_73	ATGE_83	ATGE_84	
SEP3	SEP1	AGL21	ABS	ATGE_73	
AGL21	SEP1	SEP3	AGL42	ATGE_73	
SEP3	SEP1	AGL24	SVP	ATGE_8	ATGE_22	ATGE_23	ATGE_24	ATGE_26	ATGE_29	ATGE_40	ATGE_73	ATGE_83	ATGE_84	ATGE_92	ATGE_100	ATGE_101	
SEP3	SEP1	AGL24	ABS	ATGE_73	
AGL16	STK	AGL15	SEP1	ATGE_31	ATGE_32	ATGE_33	ATGE_37	ATGE_45	ATGE_77	ATGE_78	ATGE_79	ATGE_81	ATGE_82	ATGE_83	ATGE_84	ATGE_92	
AGL16	SEP1	SOC1	STK	ATGE_31	ATGE_32	ATGE_33	ATGE_34	ATGE_39	ATGE_45	ATGE_73	ATGE_76	ATGE_77	ATGE_78	ATGE_79	ATGE_81	ATGE_83	ATGE_84	ATGE_92	
AGL16	SEP1	AGL24	STK	ATGE_73	ATGE_83	ATGE_84	ATGE_92	
AGL21	SEP1	SOC1	STK	ATGE_73	
AGL21	SEP1	AGL24	STK	ATGE_73	
AGL16	SEP1	AGL24	AGL12	ATGE_73	
SOC1	SEP1	AGL24	AGL12	ATGE_73	
AGL21	SEP1	AGL24	AGL12	ATGE_73	
SOC1	SVP	AGL15	SEP1	ATGE_8	ATGE_29	ATGE_43	ATGE_77	ATGE_78	ATGE_79	ATGE_81	ATGE_83	ATGE_84	ATGE_92	
SOC1	SEP1	AGL16	SVP	ATGE_5	ATGE_8	ATGE_16	ATGE_17	ATGE_22	ATGE_23	ATGE_24	ATGE_26	ATGE_29	ATGE_39	ATGE_40	ATGE_41	ATGE_42	ATGE_43	ATGE_73	ATGE_76	ATGE_77	ATGE_78	ATGE_79	ATGE_81	ATGE_83	ATGE_84	ATGE_92	ATGE_100	ATGE_101	
SOC1	SEP1	AGL16	AGL71	ATGE_8	ATGE_29	ATGE_73	ATGE_83	ATGE_84	
AGL21	SEP1	AGL16	SVP	ATGE_73	
AGL16	SEP1	AGL24	AGL42	ATGE_8	ATGE_16	ATGE_17	ATGE_22	ATGE_23	ATGE_24	ATGE_26	ATGE_29	ATGE_40	ATGE_73	ATGE_83	ATGE_84	ATGE_92	ATGE_101	
SOC1	SEP1	AGL21	AGL71	ATGE_73	
SOC1	SEP1	AGL24	SVP	ATGE_8	ATGE_16	ATGE_17	ATGE_22	ATGE_23	ATGE_24	ATGE_26	ATGE_29	ATGE_40	ATGE_73	ATGE_83	ATGE_84	ATGE_92	ATGE_100	ATGE_101	
SOC1	SEP1	AGL24	AGL42	ATGE_8	ATGE_16	ATGE_17	ATGE_22	ATGE_23	ATGE_24	ATGE_26	ATGE_29	ATGE_40	ATGE_73	ATGE_83	ATGE_84	ATGE_92	ATGE_101	
SOC1	SEP1	AGL24	AGL71	ATGE_8	ATGE_29	ATGE_73	ATGE_83	ATGE_84	
AGL21	SEP1	AGL24	SVP	ATGE_73	
AGL21	SEP1	AGL24	AGL42	ATGE_73	
SEP3	AGL6	AGL24	SHP2	ATGE_8	ATGE_22	ATGE_29	ATGE_40	ATGE_73	ATGE_83	ATGE_84	ATGE_92	ATGE_100	ATGE_101	
AGL15	AGL6	AGL24	SHP2	ATGE_8	ATGE_29	ATGE_83	ATGE_84	ATGE_92	
AGL16	AGL6	AGL24	SHP2	ATGE_8	ATGE_22	ATGE_29	ATGE_40	ATGE_73	ATGE_83	ATGE_84	ATGE_90	ATGE_92	ATGE_100	ATGE_101	
SOC1	AGL6	AGL24	SHP2	ATGE_8	ATGE_22	ATGE_29	ATGE_40	ATGE_73	ATGE_83	ATGE_84	ATGE_90	ATGE_92	ATGE_100	ATGE_101	
AGL21	AGL6	AGL24	SHP2	ATGE_73	
SEP3	SHP2	AGL21	AGL14	ATGE_73	
SEP3	AGL14	AGL24	SHP2	ATGE_73	ATGE_83	ATGE_84	
AGL16	SHP2	AGL15	AGL14	ATGE_82	ATGE_83	ATGE_84	
SOC1	SHP2	AGL15	AGL14	ATGE_83	ATGE_84	
AGL16	SHP2	AGL21	AGL14	ATGE_3	ATGE_73	ATGE_93	ATGE_98	
AGL16	AGL14	AGL24	SHP2	ATGE_73	ATGE_83	ATGE_84	
SOC1	SHP2	AGL21	AGL14	ATGE_3	ATGE_73	ATGE_93	ATGE_98	
SOC1	AGL14	AGL24	SHP2	ATGE_73	ATGE_83	ATGE_84	
SEP3	AGL6	AGL16	FUL	ATGE_8	ATGE_22	ATGE_24	ATGE_29	ATGE_31	ATGE_32	ATGE_33	ATGE_34	ATGE_37	ATGE_39	ATGE_40	ATGE_41	ATGE_42	ATGE_43	ATGE_45	ATGE_73	ATGE_76	ATGE_77	ATGE_78	ATGE_79	ATGE_81	ATGE_82	ATGE_83	ATGE_84	ATGE_92	ATGE_100	ATGE_101	
SOC1	AGL6	AGL15	FUL	ATGE_8	ATGE_29	ATGE_31	ATGE_32	ATGE_33	ATGE_43	ATGE_45	ATGE_77	ATGE_78	ATGE_79	ATGE_81	ATGE_83	ATGE_84	ATGE_92	
AGL24	AGL6	AGL15	FUL	ATGE_8	ATGE_29	ATGE_83	ATGE_84	ATGE_92	
SOC1	AGL6	AGL16	FUL	ATGE_8	ATGE_22	ATGE_24	ATGE_27	ATGE_29	ATGE_31	ATGE_32	ATGE_33	ATGE_34	ATGE_39	ATGE_40	ATGE_41	ATGE_42	ATGE_43	ATGE_45	ATGE_73	ATGE_76	ATGE_77	ATGE_78	ATGE_79	ATGE_81	ATGE_83	ATGE_84	ATGE_90	ATGE_92	ATGE_100	ATGE_101	
AGL21	AGL6	AGL16	FUL	ATGE_73	
AGL24	AGL6	AGL16	FUL	ATGE_8	ATGE_22	ATGE_24	ATGE_27	ATGE_29	ATGE_40	ATGE_73	ATGE_83	ATGE_84	ATGE_90	ATGE_92	ATGE_100	ATGE_101	
SEP3	AGL6	AGL16	SVP	ATGE_5	ATGE_8	ATGE_22	ATGE_24	ATGE_29	ATGE_39	ATGE_40	ATGE_41	ATGE_42	ATGE_43	ATGE_73	ATGE_76	ATGE_77	ATGE_78	ATGE_79	ATGE_81	ATGE_82	ATGE_83	ATGE_84	ATGE_92	ATGE_100	ATGE_101	
AGL16	AGL6	SEP3	AGL42	ATGE_8	ATGE_22	ATGE_24	ATGE_29	ATGE_31	ATGE_32	ATGE_33	ATGE_34	ATGE_37	ATGE_39	ATGE_40	ATGE_41	ATGE_45	ATGE_73	ATGE_76	ATGE_77	ATGE_78	ATGE_82	ATGE_83	ATGE_84	ATGE_92	ATGE_101	
SOC1	AGL6	SEP3	AGL42	ATGE_8	ATGE_22	ATGE_24	ATGE_29	ATGE_31	ATGE_32	ATGE_33	ATGE_34	ATGE_39	ATGE_40	ATGE_41	ATGE_45	ATGE_73	ATGE_76	ATGE_77	ATGE_78	ATGE_83	ATGE_84	ATGE_92	ATGE_101	
AGL21	AGL6	SEP3	AGL42	ATGE_73	
SEP3	AGL6	AGL24	SVP	ATGE_8	ATGE_22	ATGE_24	ATGE_29	ATGE_40	ATGE_73	ATGE_83	ATGE_84	ATGE_92	ATGE_100	ATGE_101	
AGL15	AGL6	AGL16	SVP	ATGE_8	ATGE_29	ATGE_43	ATGE_77	ATGE_78	ATGE_79	ATGE_81	ATGE_82	ATGE_83	ATGE_84	ATGE_92	
AGL16	AGL6	AGL15	AGL42	ATGE_8	ATGE_29	ATGE_31	ATGE_32	ATGE_33	ATGE_37	ATGE_45	ATGE_77	ATGE_78	ATGE_82	ATGE_83	ATGE_84	ATGE_92	
SOC1	AGL6	AGL15	AGL42	ATGE_8	ATGE_29	ATGE_31	ATGE_32	ATGE_33	ATGE_45	ATGE_77	ATGE_78	ATGE_83	ATGE_84	ATGE_92	
AGL15	AGL6	AGL24	SVP	ATGE_8	ATGE_29	ATGE_83	ATGE_84	ATGE_92	
SOC1	AGL6	AGL16	SVP	ATGE_5	ATGE_8	ATGE_22	ATGE_24	ATGE_27	ATGE_29	ATGE_39	ATGE_40	ATGE_41	ATGE_42	ATGE_43	ATGE_73	ATGE_76	ATGE_77	ATGE_78	ATGE_79	ATGE_81	ATGE_83	ATGE_84	ATGE_90	ATGE_92	ATGE_100	ATGE_101	
AGL21	AGL6	AGL16	SVP	ATGE_73	
AGL16	AGL6	AGL24	AGL42	ATGE_8	ATGE_22	ATGE_24	ATGE_27	ATGE_29	ATGE_40	ATGE_73	ATGE_83	ATGE_84	ATGE_92	ATGE_101	
SOC1	AGL6	AGL24	SVP	ATGE_8	ATGE_22	ATGE_24	ATGE_27	ATGE_29	ATGE_40	ATGE_73	ATGE_83	ATGE_84	ATGE_90	ATGE_92	ATGE_100	ATGE_101	
SOC1	AGL6	AGL24	AGL42	ATGE_8	ATGE_22	ATGE_24	ATGE_27	ATGE_29	ATGE_40	ATGE_73	ATGE_83	ATGE_84	ATGE_92	ATGE_101	
AGL21	AGL6	AGL24	SVP	ATGE_73	
AGL21	AGL6	AGL24	AGL42	ATGE_73	
SEP3	AP1	AGL16	SVP	ATGE_8	ATGE_22	ATGE_23	ATGE_24	ATGE_29	ATGE_39	ATGE_40	ATGE_41	ATGE_42	ATGE_76	ATGE_77	ATGE_78	ATGE_92	ATGE_100	ATGE_101	
SEP3	AP1	AGL16	PI	ATGE_8	ATGE_22	ATGE_24	ATGE_29	ATGE_31	ATGE_32	ATGE_33	ATGE_34	ATGE_35	ATGE_39	ATGE_41	ATGE_42	ATGE_76	ATGE_78	ATGE_92	ATGE_100	ATGE_101	
SEP3	AP1	SOC1	PI	ATGE_8	ATGE_22	ATGE_24	ATGE_29	ATGE_31	ATGE_32	ATGE_33	ATGE_34	ATGE_39	ATGE_41	ATGE_42	ATGE_76	ATGE_78	ATGE_92	ATGE_100	ATGE_101	
SEP3	AP1	AGL24	SVP	ATGE_8	ATGE_22	ATGE_23	ATGE_24	ATGE_29	ATGE_40	ATGE_92	ATGE_100	ATGE_101	
SEP3	AP1	AGL24	PI	ATGE_8	ATGE_22	ATGE_24	ATGE_29	ATGE_92	ATGE_100	ATGE_101	
AGL15	AP1	AGL16	SVP	ATGE_8	ATGE_29	ATGE_77	ATGE_78	ATGE_92	
AGL15	AP1	AGL24	SVP	ATGE_8	ATGE_29	ATGE_92	
SOC1	AP1	AGL16	SVP	ATGE_8	ATGE_22	ATGE_23	ATGE_24	ATGE_29	ATGE_39	ATGE_40	ATGE_41	ATGE_42	ATGE_76	ATGE_77	ATGE_78	ATGE_92	ATGE_100	ATGE_101	
SOC1	AP1	AGL24	SVP	ATGE_8	ATGE_22	ATGE_23	ATGE_24	ATGE_29	ATGE_40	ATGE_92	ATGE_100	ATGE_101	
SEP3	AGL14	AGL16	FUL	ATGE_73	ATGE_82	ATGE_83	ATGE_84	
SEP3	FUL	AGL21	AGL14	ATGE_73	
SOC1	AGL14	AGL16	FUL	ATGE_9	ATGE_73	ATGE_83	ATGE_84	ATGE_98	
AGL24	AGL14	AGL16	FUL	ATGE_73	ATGE_83	ATGE_84	
SOC1	FUL	AGL21	AGL14	ATGE_9	ATGE_73	ATGE_98	
AGL24	FUL	AGL21	AGL14	ATGE_73	
SEP3	CAL	AGL24	SVP	ATGE_8	ATGE_29	ATGE_40	ATGE_92	
SOC1	SVP	AGL15	CAL	ATGE_8	ATGE_29	ATGE_92	
SOC1	CAL	AGL24	SVP	ATGE_8	ATGE_29	ATGE_40	ATGE_92	
SOC1	AGL17	AGL16	AGL19	ATGE_3	ATGE_9	ATGE_73	ATGE_83	ATGE_84	ATGE_93	ATGE_95	ATGE_98	ATGE_99	
AGL21	AGL17	AGL16	AGL19	ATGE_3	ATGE_9	ATGE_73	ATGE_93	ATGE_95	ATGE_98	ATGE_99	
SEP3	AGL15	SOC1	AG	ATGE_8	ATGE_29	ATGE_31	ATGE_32	ATGE_33	ATGE_36	ATGE_43	ATGE_45	ATGE_77	ATGE_78	ATGE_79	ATGE_81	ATGE_83	ATGE_84	ATGE_92	
SEP3	AGL15	AGL24	SHP2	ATGE_8	ATGE_29	ATGE_83	ATGE_84	ATGE_92	
SEP3	AGL15	SOC1	STK	ATGE_31	ATGE_32	ATGE_33	ATGE_45	ATGE_77	ATGE_78	ATGE_79	ATGE_81	ATGE_83	ATGE_84	ATGE_92	
SEP3	AGL15	AGL24	STK	ATGE_83	ATGE_84	ATGE_92	
SEP3	AGL15	AGL16	SVP	ATGE_8	ATGE_29	ATGE_43	ATGE_77	ATGE_78	ATGE_79	ATGE_81	ATGE_82	ATGE_83	ATGE_84	ATGE_92	ATGE_96	
SEP3	AGL15	AGL24	SVP	ATGE_8	ATGE_29	ATGE_83	ATGE_84	ATGE_92	
SEP3	AGL16	SOC1	AG	ATGE_8	ATGE_24	ATGE_29	ATGE_31	ATGE_32	ATGE_33	ATGE_34	ATGE_36	ATGE_39	ATGE_43	ATGE_45	ATGE_73	ATGE_76	ATGE_77	ATGE_78	ATGE_79	ATGE_81	ATGE_83	ATGE_84	ATGE_92	ATGE_101	
SEP3	AGL21	SOC1	AG	ATGE_36	ATGE_73	
SEP3	AGL24	SOC1	AG	ATGE_8	ATGE_24	ATGE_29	ATGE_73	ATGE_83	ATGE_84	ATGE_92	ATGE_101	
AGL15	AGL16	SOC1	AG	ATGE_8	ATGE_29	ATGE_31	ATGE_32	ATGE_33	ATGE_36	ATGE_43	ATGE_45	ATGE_77	ATGE_78	ATGE_79	ATGE_81	ATGE_83	ATGE_84	ATGE_92	
AGL15	AGL21	SOC1	AG	ATGE_36	
AGL15	AGL24	SOC1	AG	ATGE_8	ATGE_29	ATGE_83	ATGE_84	ATGE_92	
AGL16	AGL21	SOC1	AG	ATGE_36	ATGE_73	
AGL16	AGL24	SOC1	AG	ATGE_8	ATGE_15	ATGE_21	ATGE_24	ATGE_29	ATGE_73	ATGE_83	ATGE_84	ATGE_92	ATGE_101	
AGL24	AGL21	SOC1	AG	ATGE_73	
SOC1	AGL16	AGL15	SEP1	ATGE_8	ATGE_29	ATGE_31	ATGE_32	ATGE_33	ATGE_36	ATGE_43	ATGE_45	ATGE_77	ATGE_78	ATGE_79	ATGE_81	ATGE_83	ATGE_84	ATGE_92	
AGL21	AGL16	AGL15	SEP1	ATGE_36	
AGL24	AGL16	AGL15	SEP1	ATGE_8	ATGE_29	ATGE_83	ATGE_84	ATGE_92	
AGL21	SOC1	AGL15	SEP1	ATGE_36	
AGL24	SOC1	AGL15	SEP1	ATGE_8	ATGE_29	ATGE_83	ATGE_84	ATGE_92	
SOC1	AGL16	SEP3	SEP2	ATGE_8	ATGE_24	ATGE_29	ATGE_31	ATGE_32	ATGE_33	ATGE_34	ATGE_36	ATGE_39	ATGE_41	ATGE_42	ATGE_43	ATGE_45	ATGE_73	ATGE_76	ATGE_77	ATGE_78	ATGE_79	ATGE_81	ATGE_83	ATGE_84	ATGE_92	ATGE_100	ATGE_101	
AGL21	AGL16	SEP3	SEP2	ATGE_36	ATGE_73	
AGL21	SOC1	SEP3	SEP2	ATGE_36	ATGE_73	
SOC1	AGL16	AGL15	SEP2	ATGE_8	ATGE_29	ATGE_31	ATGE_32	ATGE_33	ATGE_36	ATGE_43	ATGE_45	ATGE_77	ATGE_78	ATGE_79	ATGE_81	ATGE_83	ATGE_84	ATGE_92	
AGL21	AGL16	AGL15	SEP2	ATGE_36	
AGL21	SOC1	AGL15	SEP2	ATGE_36	
AGL16	SOC1	AGL24	SEP2	ATGE_8	ATGE_24	ATGE_29	ATGE_73	ATGE_83	ATGE_84	ATGE_92	ATGE_100	ATGE_101	
AGL16	AGL21	AGL24	SEP2	ATGE_73	
SOC1	AGL21	AGL24	SEP2	ATGE_73	
SEP3	AGL16	AGL24	SHP2	ATGE_8	ATGE_22	ATGE_29	ATGE_40	ATGE_73	ATGE_83	ATGE_84	ATGE_91	ATGE_92	ATGE_100	ATGE_101	
SEP3	SOC1	AGL24	SHP2	ATGE_8	ATGE_22	ATGE_29	ATGE_40	ATGE_73	ATGE_83	ATGE_84	ATGE_91	ATGE_92	ATGE_100	ATGE_101	
SEP3	AGL21	AGL24	SHP2	ATGE_73	
AGL15	AGL16	AGL24	SHP2	ATGE_4	ATGE_6	ATGE_8	ATGE_29	ATGE_83	ATGE_84	ATGE_92	
AGL15	SOC1	AGL24	SHP2	ATGE_4	ATGE_6	ATGE_8	ATGE_29	ATGE_83	ATGE_84	ATGE_92	
AGL16	SOC1	AGL24	SHP2	ATGE_4	ATGE_6	ATGE_8	ATGE_10	ATGE_13	ATGE_14	ATGE_15	ATGE_16	ATGE_17	ATGE_19	ATGE_20	ATGE_21	ATGE_22	ATGE_28	ATGE_29	ATGE_40	ATGE_73	ATGE_83	ATGE_84	ATGE_89	ATGE_90	ATGE_91	ATGE_92	ATGE_100	ATGE_101	
AGL16	AGL21	AGL24	SHP2	ATGE_73	
SOC1	AGL21	AGL24	SHP2	ATGE_73	
SEP3	SOC1	AGL16	FUL	ATGE_1	ATGE_8	ATGE_12	ATGE_22	ATGE_23	ATGE_24	ATGE_26	ATGE_29	ATGE_31	ATGE_32	ATGE_33	ATGE_34	ATGE_39	ATGE_40	ATGE_41	ATGE_42	ATGE_43	ATGE_45	ATGE_73	ATGE_76	ATGE_77	ATGE_78	ATGE_79	ATGE_81	ATGE_83	ATGE_84	ATGE_91	ATGE_92	ATGE_100	ATGE_101	
SEP3	AGL21	AGL16	FUL	ATGE_73	
SEP3	AGL24	AGL16	FUL	ATGE_8	ATGE_22	ATGE_23	ATGE_24	ATGE_26	ATGE_29	ATGE_40	ATGE_73	ATGE_83	ATGE_84	ATGE_91	ATGE_92	ATGE_100	ATGE_101	
AGL24	SOC1	AGL15	FUL	ATGE_4	ATGE_6	ATGE_8	ATGE_29	ATGE_83	ATGE_84	ATGE_92	
AGL21	SOC1	AGL16	FUL	ATGE_9	ATGE_73	ATGE_98	
AGL24	SOC1	AGL16	FUL	ATGE_4	ATGE_6	ATGE_8	ATGE_10	ATGE_13	ATGE_14	ATGE_15	ATGE_16	ATGE_17	ATGE_20	ATGE_21	ATGE_22	ATGE_23	ATGE_24	ATGE_25	ATGE_26	ATGE_27	ATGE_28	ATGE_29	ATGE_40	ATGE_73	ATGE_83	ATGE_84	ATGE_89	ATGE_90	ATGE_91	ATGE_92	ATGE_100	ATGE_101	
AGL24	AGL21	AGL16	FUL	ATGE_73	
SOC1	SEP3	AGL16	CAL	ATGE_8	ATGE_29	ATGE_31	ATGE_32	ATGE_33	ATGE_34	ATGE_40	ATGE_42	ATGE_92	
AGL24	SEP3	AGL16	CAL	ATGE_8	ATGE_29	ATGE_40	ATGE_92	
SEP3	AGL16	SOC1	STK	ATGE_31	ATGE_32	ATGE_33	ATGE_34	ATGE_39	ATGE_45	ATGE_73	ATGE_76	ATGE_77	ATGE_78	ATGE_79	ATGE_81	ATGE_83	ATGE_84	ATGE_92	
SEP3	AGL16	AGL24	STK	ATGE_73	ATGE_83	ATGE_84	ATGE_92	
AGL21	SEP3	SOC1	STK	ATGE_73	
SEP3	AGL21	AGL24	STK	ATGE_73	
AGL16	SOC1	SEP3	AGL12	ATGE_73	
AGL16	AGL21	SEP3	AGL12	ATGE_73	
SOC1	AGL21	SEP3	AGL12	ATGE_73	
SEP3	AGL16	AGL21	AGL14	ATGE_73	
SEP3	SOC1	AGL21	AGL14	ATGE_73	
AGL24	SEP3	AGL21	AGL14	ATGE_73	
AGL16	SOC1	SEP3	AGL17	ATGE_73	ATGE_83	ATGE_84	
AGL16	AGL21	SEP3	AGL17	ATGE_73	
SEP3	SOC1	AGL16	SVP	ATGE_1	ATGE_5	ATGE_8	ATGE_12	ATGE_22	ATGE_23	ATGE_24	ATGE_26	ATGE_29	ATGE_39	ATGE_40	ATGE_41	ATGE_42	ATGE_43	ATGE_73	ATGE_76	ATGE_77	ATGE_78	ATGE_79	ATGE_81	ATGE_83	ATGE_84	ATGE_91	ATGE_92	ATGE_96	ATGE_97	ATGE_100	ATGE_101	
SOC1	AGL16	SEP3	AGL42	ATGE_8	ATGE_22	ATGE_23	ATGE_24	ATGE_26	ATGE_29	ATGE_31	ATGE_32	ATGE_33	ATGE_34	ATGE_39	ATGE_40	ATGE_41	ATGE_45	ATGE_73	ATGE_76	ATGE_77	ATGE_78	ATGE_83	ATGE_84	ATGE_92	ATGE_101	
SEP3	AGL21	AGL16	SVP	ATGE_73	
AGL21	AGL16	SEP3	AGL42	ATGE_73	
SEP3	AGL16	AGL24	ANR1	ATGE_29	ATGE_73	ATGE_83	ATGE_84	
SOC1	AGL21	SEP3	AGL17	ATGE_73	
SOC1	AGL21	SEP3	AGL19	ATGE_73	
AGL21	SOC1	SEP3	AGL42	ATGE_73	
SEP3	SOC1	AGL24	SVP	ATGE_8	ATGE_22	ATGE_23	ATGE_24	ATGE_26	ATGE_29	ATGE_40	ATGE_73	ATGE_83	ATGE_84	ATGE_91	ATGE_92	ATGE_100	ATGE_101	
SEP3	SOC1	AGL24	ANR1	ATGE_29	ATGE_73	ATGE_83	ATGE_84	
SEP3	AGL21	AGL24	SVP	ATGE_73	
SEP3	AGL21	AGL24	ANR1	ATGE_73	
AGL24	SOC1	AGL15	CAL	ATGE_8	ATGE_29	ATGE_92	
AGL24	SOC1	AGL16	CAL	ATGE_8	ATGE_29	ATGE_40	ATGE_92	
AGL15	AGL16	SOC1	STK	ATGE_31	ATGE_32	ATGE_33	ATGE_45	ATGE_77	ATGE_78	ATGE_79	ATGE_81	ATGE_83	ATGE_84	ATGE_92	
AGL15	AGL16	AGL24	STK	ATGE_83	ATGE_84	ATGE_92	
AGL16	AGL21	SOC1	STK	ATGE_73	
AGL16	AGL21	AGL24	STK	ATGE_73	
SOC1	AGL16	AGL15	AGL12	ATGE_2	
AGL16	SOC1	AGL24	AGL12	ATGE_2	ATGE_73	
AGL16	AGL21	AGL24	AGL12	ATGE_73	
SOC1	AGL21	AGL24	AGL12	ATGE_73	
SOC1	AGL16	AGL15	AGL14	ATGE_83	ATGE_84	
AGL24	AGL16	AGL15	AGL14	ATGE_83	ATGE_84	
AGL24	SOC1	AGL15	AGL14	ATGE_83	ATGE_84	
AGL16	SOC1	AGL21	AGL14	ATGE_3	ATGE_9	ATGE_73	ATGE_93	ATGE_95	ATGE_98	ATGE_99	
AGL16	AGL24	AGL21	AGL14	ATGE_73	
SOC1	AGL24	AGL21	AGL14	ATGE_73	
AGL16	SOC1	AGL15	AGL17	ATGE_83	ATGE_84	
AGL15	SOC1	AGL16	SVP	ATGE_2	ATGE_4	ATGE_6	ATGE_8	ATGE_29	ATGE_43	ATGE_77	ATGE_78	ATGE_79	ATGE_81	ATGE_83	ATGE_84	ATGE_92	ATGE_96	
SOC1	AGL16	AGL15	AGL42	ATGE_8	ATGE_29	ATGE_31	ATGE_32	ATGE_33	ATGE_45	ATGE_77	ATGE_78	ATGE_83	ATGE_84	ATGE_92	
SOC1	AGL16	AGL15	ANR1	ATGE_29	ATGE_36	ATGE_43	ATGE_78	ATGE_79	ATGE_81	ATGE_83	ATGE_84	
AGL21	AGL16	AGL15	ANR1	ATGE_36	
AGL21	SOC1	AGL15	ANR1	ATGE_36	
AGL15	SOC1	AGL24	SVP	ATGE_2	ATGE_4	ATGE_6	ATGE_8	ATGE_29	ATGE_83	ATGE_84	ATGE_92	
AGL16	SOC1	AGL24	AGL17	ATGE_73	ATGE_83	ATGE_84	
AGL16	AGL21	AGL24	AGL17	ATGE_73	
SOC1	AGL21	AGL16	AGL19	ATGE_3	ATGE_9	ATGE_73	ATGE_93	ATGE_95	ATGE_98	ATGE_99	
AGL21	SOC1	AGL16	SVP	ATGE_3	ATGE_9	ATGE_73	ATGE_93	ATGE_95	ATGE_98	ATGE_99	
AGL16	SOC1	AGL24	AGL42	ATGE_8	ATGE_16	ATGE_17	ATGE_22	ATGE_23	ATGE_24	ATGE_25	ATGE_26	ATGE_27	ATGE_28	ATGE_29	ATGE_40	ATGE_73	ATGE_83	ATGE_84	ATGE_92	ATGE_101	
AGL16	SOC1	AGL24	ANR1	ATGE_27	ATGE_28	ATGE_29	ATGE_73	ATGE_83	ATGE_84	
AGL16	AGL21	AGL24	AGL42	ATGE_73	
AGL16	AGL21	AGL24	ANR1	ATGE_73	
SOC1	AGL21	AGL24	AGL17	ATGE_73	
SOC1	AGL21	AGL24	AGL19	ATGE_73	
SOC1	AGL21	AGL24	SVP	ATGE_73	
SOC1	AGL21	AGL24	AGL42	ATGE_73	
SOC1	AGL21	AGL24	ANR1	ATGE_73	
AG	SEP1	AGL6	FUL	ATGE_8	ATGE_24	ATGE_29	ATGE_31	ATGE_32	ATGE_33	ATGE_34	ATGE_37	ATGE_39	ATGE_43	ATGE_45	ATGE_73	ATGE_76	ATGE_77	ATGE_78	ATGE_79	ATGE_81	ATGE_82	ATGE_83	ATGE_84	ATGE_92	ATGE_101	
SEP1	AGL6	AP1	SVP	ATGE_8	ATGE_22	ATGE_24	ATGE_29	ATGE_39	ATGE_40	ATGE_41	ATGE_42	ATGE_76	ATGE_77	ATGE_78	ATGE_92	ATGE_100	ATGE_101	
SEP3	AG	SEP1	AGL6	ATGE_8	ATGE_24	ATGE_29	ATGE_31	ATGE_32	ATGE_33	ATGE_34	ATGE_35	ATGE_36	ATGE_37	ATGE_39	ATGE_43	ATGE_45	ATGE_73	ATGE_76	ATGE_77	ATGE_78	ATGE_79	ATGE_81	ATGE_82	ATGE_83	ATGE_84	ATGE_92	ATGE_101	
AGL16	AG	SEP1	AGL6	ATGE_8	ATGE_24	ATGE_29	ATGE_31	ATGE_32	ATGE_33	ATGE_34	ATGE_35	ATGE_36	ATGE_37	ATGE_39	ATGE_43	ATGE_45	ATGE_73	ATGE_76	ATGE_77	ATGE_78	ATGE_79	ATGE_81	ATGE_82	ATGE_83	ATGE_84	ATGE_92	ATGE_101	
AGL21	AG	SEP1	AGL6	ATGE_36	ATGE_73	
AGL24	AG	SEP1	AGL6	ATGE_8	ATGE_24	ATGE_29	ATGE_73	ATGE_83	ATGE_84	ATGE_92	ATGE_101	
SEP3	AG	SEP1	FUL	ATGE_8	ATGE_24	ATGE_29	ATGE_31	ATGE_32	ATGE_33	ATGE_34	ATGE_37	ATGE_39	ATGE_43	ATGE_45	ATGE_73	ATGE_76	ATGE_77	ATGE_78	ATGE_79	ATGE_81	ATGE_82	ATGE_83	ATGE_84	ATGE_92	ATGE_101	
AGL21	AG	SEP1	FUL	ATGE_73	
AGL24	AG	SEP1	FUL	ATGE_8	ATGE_24	ATGE_29	ATGE_73	ATGE_83	ATGE_84	ATGE_92	ATGE_101	
SEP3	AG	AGL6	FUL	ATGE_8	ATGE_24	ATGE_29	ATGE_31	ATGE_32	ATGE_33	ATGE_34	ATGE_37	ATGE_39	ATGE_43	ATGE_45	ATGE_73	ATGE_76	ATGE_77	ATGE_78	ATGE_79	ATGE_81	ATGE_82	ATGE_83	ATGE_84	ATGE_92	ATGE_101	
AGL21	AG	AGL6	FUL	ATGE_73	
AGL24	AG	AGL6	FUL	ATGE_8	ATGE_24	ATGE_29	ATGE_73	ATGE_83	ATGE_84	ATGE_92	ATGE_101	
SEP3	AGL14	AG	FUL	ATGE_73	ATGE_82	ATGE_83	ATGE_84	
AGL24	AG	FUL	AGL14	ATGE_73	ATGE_83	ATGE_84	
SEP3	SEP1	SHP2	AGL6	ATGE_5	ATGE_8	ATGE_22	ATGE_29	ATGE_31	ATGE_32	ATGE_33	ATGE_34	ATGE_35	ATGE_36	ATGE_37	ATGE_39	ATGE_40	ATGE_41	ATGE_42	ATGE_43	ATGE_45	ATGE_73	ATGE_76	ATGE_77	ATGE_78	ATGE_79	ATGE_81	ATGE_82	ATGE_83	ATGE_84	ATGE_92	ATGE_100	ATGE_101	
AGL16	SEP1	SHP2	AGL6	ATGE_5	ATGE_8	ATGE_22	ATGE_29	ATGE_31	ATGE_32	ATGE_33	ATGE_34	ATGE_35	ATGE_36	ATGE_37	ATGE_39	ATGE_40	ATGE_41	ATGE_42	ATGE_43	ATGE_45	ATGE_73	ATGE_76	ATGE_77	ATGE_78	ATGE_79	ATGE_81	ATGE_82	ATGE_83	ATGE_84	ATGE_92	ATGE_100	ATGE_101	
SOC1	SEP1	SHP2	AGL6	ATGE_5	ATGE_8	ATGE_22	ATGE_29	ATGE_31	ATGE_32	ATGE_33	ATGE_34	ATGE_36	ATGE_39	ATGE_40	ATGE_41	ATGE_42	ATGE_43	ATGE_45	ATGE_73	ATGE_76	ATGE_77	ATGE_78	ATGE_79	ATGE_81	ATGE_83	ATGE_84	ATGE_92	ATGE_100	ATGE_101	
AGL21	SEP1	SHP2	AGL6	ATGE_36	ATGE_73	
SEP3	SEP1	AGL6	AP1	ATGE_8	ATGE_22	ATGE_24	ATGE_29	ATGE_31	ATGE_32	ATGE_33	ATGE_34	ATGE_35	ATGE_39	ATGE_40	ATGE_41	ATGE_42	ATGE_76	ATGE_77	ATGE_78	ATGE_92	ATGE_100	ATGE_101	
AGL16	SEP1	AGL6	AP1	ATGE_8	ATGE_22	ATGE_24	ATGE_29	ATGE_31	ATGE_32	ATGE_33	ATGE_34	ATGE_35	ATGE_39	ATGE_40	ATGE_41	ATGE_42	ATGE_76	ATGE_77	ATGE_78	ATGE_92	ATGE_100	ATGE_101	
SOC1	SEP1	AGL6	AP1	ATGE_8	ATGE_22	ATGE_24	ATGE_29	ATGE_31	ATGE_32	ATGE_33	ATGE_34	ATGE_39	ATGE_40	ATGE_41	ATGE_42	ATGE_76	ATGE_77	ATGE_78	ATGE_92	ATGE_100	ATGE_101	
AGL24	SEP1	AGL6	AP1	ATGE_8	ATGE_22	ATGE_24	ATGE_29	ATGE_40	ATGE_92	ATGE_100	ATGE_101	
SEP3	SEP1	AGL6	FUL	ATGE_8	ATGE_22	ATGE_24	ATGE_29	ATGE_31	ATGE_32	ATGE_33	ATGE_34	ATGE_37	ATGE_39	ATGE_40	ATGE_41	ATGE_42	ATGE_43	ATGE_45	ATGE_73	ATGE_76	ATGE_77	ATGE_78	ATGE_79	ATGE_81	ATGE_82	ATGE_83	ATGE_84	ATGE_92	ATGE_100	ATGE_101	
SOC1	SEP1	AGL6	FUL	ATGE_8	ATGE_22	ATGE_24	ATGE_29	ATGE_31	ATGE_32	ATGE_33	ATGE_34	ATGE_39	ATGE_40	ATGE_41	ATGE_42	ATGE_43	ATGE_45	ATGE_73	ATGE_76	ATGE_77	ATGE_78	ATGE_79	ATGE_81	ATGE_83	ATGE_84	ATGE_92	ATGE_100	ATGE_101	
AGL21	SEP1	AGL6	FUL	ATGE_73	
AGL24	SEP1	AGL6	FUL	ATGE_8	ATGE_22	ATGE_24	ATGE_29	ATGE_40	ATGE_73	ATGE_83	ATGE_84	ATGE_92	ATGE_100	ATGE_101	
SEP3	SVP	SEP1	AGL6	ATGE_5	ATGE_8	ATGE_22	ATGE_24	ATGE_29	ATGE_39	ATGE_40	ATGE_41	ATGE_42	ATGE_43	ATGE_73	ATGE_76	ATGE_77	ATGE_78	ATGE_79	ATGE_81	ATGE_82	ATGE_83	ATGE_84	ATGE_92	ATGE_100	ATGE_101	
AGL16	AGL42	SEP1	AGL6	ATGE_8	ATGE_22	ATGE_24	ATGE_29	ATGE_31	ATGE_32	ATGE_33	ATGE_34	ATGE_37	ATGE_39	ATGE_40	ATGE_41	ATGE_45	ATGE_73	ATGE_76	ATGE_77	ATGE_78	ATGE_82	ATGE_83	ATGE_84	ATGE_92	ATGE_101	
SOC1	SVP	SEP1	AGL6	ATGE_5	ATGE_8	ATGE_22	ATGE_24	ATGE_29	ATGE_39	ATGE_40	ATGE_41	ATGE_42	ATGE_43	ATGE_73	ATGE_76	ATGE_77	ATGE_78	ATGE_79	ATGE_81	ATGE_83	ATGE_84	ATGE_92	ATGE_100	ATGE_101	
SOC1	AGL42	SEP1	AGL6	ATGE_8	ATGE_22	ATGE_24	ATGE_29	ATGE_31	ATGE_32	ATGE_33	ATGE_34	ATGE_39	ATGE_40	ATGE_41	ATGE_45	ATGE_73	ATGE_76	ATGE_77	ATGE_78	ATGE_83	ATGE_84	ATGE_92	ATGE_101	
AGL21	SVP	SEP1	AGL6	ATGE_73	
AGL21	AGL42	SEP1	AGL6	ATGE_73	
SEP3	SVP	SEP1	AP1	ATGE_8	ATGE_22	ATGE_23	ATGE_24	ATGE_29	ATGE_39	ATGE_40	ATGE_41	ATGE_42	ATGE_76	ATGE_77	ATGE_78	ATGE_92	ATGE_100	ATGE_101	
SOC1	SVP	SEP1	AP1	ATGE_8	ATGE_22	ATGE_23	ATGE_24	ATGE_29	ATGE_39	ATGE_40	ATGE_41	ATGE_42	ATGE_76	ATGE_77	ATGE_78	ATGE_92	ATGE_100	ATGE_101	
SEP3	SVP	AGL6	AP1	ATGE_8	ATGE_22	ATGE_24	ATGE_29	ATGE_39	ATGE_40	ATGE_41	ATGE_42	ATGE_76	ATGE_77	ATGE_78	ATGE_92	ATGE_100	ATGE_101	
AGL15	SVP	AGL6	AP1	ATGE_8	ATGE_29	ATGE_77	ATGE_78	ATGE_92	
SOC1	SVP	AGL6	AP1	ATGE_8	ATGE_22	ATGE_24	ATGE_29	ATGE_39	ATGE_40	ATGE_41	ATGE_42	ATGE_76	ATGE_77	ATGE_78	ATGE_92	ATGE_100	ATGE_101	
SEP3	AGL15	AG	AGL6	ATGE_8	ATGE_29	ATGE_31	ATGE_32	ATGE_33	ATGE_36	ATGE_37	ATGE_43	ATGE_45	ATGE_77	ATGE_78	ATGE_79	ATGE_81	ATGE_82	ATGE_83	ATGE_84	ATGE_92	
SEP3	AGL15	SHP2	AGL6	ATGE_8	ATGE_29	ATGE_31	ATGE_32	ATGE_33	ATGE_36	ATGE_37	ATGE_43	ATGE_45	ATGE_77	ATGE_78	ATGE_79	ATGE_81	ATGE_82	ATGE_83	ATGE_84	ATGE_92	
SEP3	AGL15	AGL6	AP1	ATGE_8	ATGE_29	ATGE_31	ATGE_32	ATGE_33	ATGE_77	ATGE_78	ATGE_92	
SEP3	AGL15	SVP	AGL6	ATGE_8	ATGE_29	ATGE_43	ATGE_77	ATGE_78	ATGE_79	ATGE_81	ATGE_82	ATGE_83	ATGE_84	ATGE_92	
SEP3	AGL15	SVP	AP1	ATGE_8	ATGE_29	ATGE_77	ATGE_78	ATGE_92	
SEP3	AGL16	AG	SEP1	ATGE_8	ATGE_24	ATGE_29	ATGE_31	ATGE_32	ATGE_33	ATGE_34	ATGE_35	ATGE_36	ATGE_37	ATGE_39	ATGE_43	ATGE_45	ATGE_73	ATGE_76	ATGE_77	ATGE_78	ATGE_79	ATGE_81	ATGE_82	ATGE_83	ATGE_84	ATGE_92	ATGE_101	
SEP3	AGL21	AG	SEP1	ATGE_36	ATGE_73	
SEP3	AGL24	AG	SEP1	ATGE_8	ATGE_24	ATGE_29	ATGE_73	ATGE_83	ATGE_84	ATGE_92	ATGE_101	
AGL16	AGL21	AG	SEP1	ATGE_36	ATGE_73	
AGL16	AGL24	AG	SEP1	ATGE_8	ATGE_24	ATGE_29	ATGE_73	ATGE_83	ATGE_84	ATGE_92	ATGE_101	
AGL21	AGL24	AG	SEP1	ATGE_73	
AGL16	AGL21	AG	SEP2	ATGE_36	ATGE_73	
SEP3	AGL16	AG	AGL6	ATGE_8	ATGE_24	ATGE_29	ATGE_31	ATGE_32	ATGE_33	ATGE_34	ATGE_35	ATGE_36	ATGE_37	ATGE_39	ATGE_43	ATGE_45	ATGE_73	ATGE_76	ATGE_77	ATGE_78	ATGE_79	ATGE_81	ATGE_82	ATGE_83	ATGE_84	ATGE_92	ATGE_101	
SEP3	AGL21	AG	AGL6	ATGE_36	ATGE_73	
SEP3	AGL24	AG	AGL6	ATGE_8	ATGE_24	ATGE_29	ATGE_73	ATGE_83	ATGE_84	ATGE_92	ATGE_101	
AGL15	AGL16	AG	AGL6	ATGE_8	ATGE_29	ATGE_31	ATGE_32	ATGE_33	ATGE_36	ATGE_37	ATGE_43	ATGE_45	ATGE_77	ATGE_78	ATGE_79	ATGE_81	ATGE_82	ATGE_83	ATGE_84	ATGE_92	
AGL15	AGL21	AG	AGL6	ATGE_36	
AGL15	AGL24	AG	AGL6	ATGE_8	ATGE_29	ATGE_83	ATGE_84	ATGE_92	
AGL16	AGL21	AG	AGL6	ATGE_36	ATGE_73	
AGL16	AGL24	AG	AGL6	ATGE_8	ATGE_24	ATGE_29	ATGE_73	ATGE_83	ATGE_84	ATGE_92	ATGE_101	
AGL21	AGL24	AG	AGL6	ATGE_73	
SEP3	AGL21	AG	FUL	ATGE_73	
SEP3	AGL24	AG	FUL	ATGE_8	ATGE_24	ATGE_29	ATGE_73	ATGE_83	ATGE_84	ATGE_92	ATGE_101	
AGL21	AGL24	AG	FUL	ATGE_73	
SEP3	AGL16	AG	AGL14	ATGE_73	ATGE_82	ATGE_83	ATGE_84	
SEP3	AGL24	AG	AGL14	ATGE_73	ATGE_83	ATGE_84	
AGL16	AGL24	AG	AGL14	ATGE_73	ATGE_83	ATGE_84	
SEP3	AGL16	SHP1	SEP1	ATGE_29	ATGE_31	ATGE_32	ATGE_33	ATGE_37	ATGE_39	ATGE_41	ATGE_45	ATGE_73	ATGE_76	ATGE_77	ATGE_78	ATGE_79	ATGE_81	ATGE_82	ATGE_83	ATGE_84	ATGE_92	ATGE_100	ATGE_101	
SEP3	SOC1	SHP1	SEP1	ATGE_29	ATGE_31	ATGE_32	ATGE_33	ATGE_39	ATGE_41	ATGE_45	ATGE_73	ATGE_76	ATGE_77	ATGE_78	ATGE_79	ATGE_81	ATGE_83	ATGE_84	ATGE_92	ATGE_100	ATGE_101	
SEP3	AGL21	SHP1	SEP1	ATGE_73	
SEP3	AGL24	SHP1	SEP1	ATGE_29	ATGE_73	ATGE_83	ATGE_84	ATGE_92	ATGE_100	ATGE_101	
AGL16	SOC1	SHP1	SEP1	ATGE_29	ATGE_31	ATGE_32	ATGE_33	ATGE_39	ATGE_41	ATGE_45	ATGE_73	ATGE_76	ATGE_77	ATGE_78	ATGE_79	ATGE_81	ATGE_83	ATGE_84	ATGE_92	ATGE_100	ATGE_101	
AGL16	AGL21	SHP1	SEP1	ATGE_73	
AGL16	AGL24	SHP1	SEP1	ATGE_29	ATGE_73	ATGE_83	ATGE_84	ATGE_92	ATGE_100	ATGE_101	
SOC1	AGL21	SHP1	SEP1	ATGE_73	
SOC1	AGL24	SHP1	SEP1	ATGE_29	ATGE_73	ATGE_83	ATGE_84	ATGE_92	ATGE_100	ATGE_101	
AGL21	AGL24	SHP1	SEP1	ATGE_73	
SEP3	AGL16	SHP1	AGL14	ATGE_73	ATGE_82	ATGE_83	ATGE_84	
SEP3	SOC1	SHP1	AGL14	ATGE_73	ATGE_83	ATGE_84	
SEP3	AGL24	SHP1	AGL14	ATGE_73	ATGE_83	ATGE_84	
AGL16	SOC1	SHP1	AGL14	ATGE_73	ATGE_83	ATGE_84	
AGL16	AGL24	SHP1	AGL14	ATGE_73	ATGE_83	ATGE_84	
SOC1	AGL24	SHP1	AGL14	ATGE_73	ATGE_83	ATGE_84	
SEP3	AGL16	SEP1	SHP2	ATGE_5	ATGE_8	ATGE_22	ATGE_29	ATGE_31	ATGE_32	ATGE_33	ATGE_34	ATGE_35	ATGE_36	ATGE_37	ATGE_39	ATGE_40	ATGE_41	ATGE_42	ATGE_43	ATGE_45	ATGE_73	ATGE_76	ATGE_77	ATGE_78	ATGE_79	ATGE_81	ATGE_82	ATGE_83	ATGE_84	ATGE_92	ATGE_100	ATGE_101	
SEP3	SOC1	SEP1	SHP2	ATGE_5	ATGE_8	ATGE_22	ATGE_29	ATGE_31	ATGE_32	ATGE_33	ATGE_34	ATGE_36	ATGE_39	ATGE_40	ATGE_41	ATGE_42	ATGE_43	ATGE_45	ATGE_73	ATGE_76	ATGE_77	ATGE_78	ATGE_79	ATGE_81	ATGE_83	ATGE_84	ATGE_92	ATGE_100	ATGE_101	
SEP3	AGL21	SEP1	SHP2	ATGE_36	ATGE_73	
AGL16	SOC1	SEP1	SHP2	ATGE_5	ATGE_8	ATGE_16	ATGE_17	ATGE_22	ATGE_29	ATGE_31	ATGE_32	ATGE_33	ATGE_34	ATGE_36	ATGE_39	ATGE_40	ATGE_41	ATGE_42	ATGE_43	ATGE_45	ATGE_73	ATGE_76	ATGE_77	ATGE_78	ATGE_79	ATGE_81	ATGE_83	ATGE_84	ATGE_92	ATGE_100	ATGE_101	
AGL16	AGL21	SEP1	SHP2	ATGE_36	ATGE_73	
SOC1	AGL21	SEP1	SHP2	ATGE_36	ATGE_73	
SEP3	AGL16	SEP1	AGL6	ATGE_5	ATGE_8	ATGE_22	ATGE_24	ATGE_29	ATGE_31	ATGE_32	ATGE_33	ATGE_34	ATGE_35	ATGE_36	ATGE_37	ATGE_39	ATGE_40	ATGE_41	ATGE_42	ATGE_43	ATGE_45	ATGE_73	ATGE_76	ATGE_77	ATGE_78	ATGE_79	ATGE_81	ATGE_82	ATGE_83	ATGE_84	ATGE_92	ATGE_100	ATGE_101	
SEP3	SOC1	SEP1	AGL6	ATGE_5	ATGE_8	ATGE_22	ATGE_24	ATGE_29	ATGE_31	ATGE_32	ATGE_33	ATGE_34	ATGE_36	ATGE_39	ATGE_40	ATGE_41	ATGE_42	ATGE_43	ATGE_45	ATGE_73	ATGE_76	ATGE_77	ATGE_78	ATGE_79	ATGE_81	ATGE_83	ATGE_84	ATGE_92	ATGE_100	ATGE_101	
SEP3	AGL21	SEP1	AGL6	ATGE_36	ATGE_73	
SEP3	AGL24	SEP1	AGL6	ATGE_8	ATGE_22	ATGE_24	ATGE_29	ATGE_40	ATGE_73	ATGE_83	ATGE_84	ATGE_92	ATGE_100	ATGE_101	
AGL16	SOC1	SEP1	AGL6	ATGE_5	ATGE_8	ATGE_22	ATGE_24	ATGE_29	ATGE_31	ATGE_32	ATGE_33	ATGE_34	ATGE_36	ATGE_39	ATGE_40	ATGE_41	ATGE_42	ATGE_43	ATGE_45	ATGE_73	ATGE_76	ATGE_77	ATGE_78	ATGE_79	ATGE_81	ATGE_83	ATGE_84	ATGE_92	ATGE_100	ATGE_101	
AGL16	AGL21	SEP1	AGL6	ATGE_36	ATGE_73	
AGL16	AGL24	SEP1	AGL6	ATGE_8	ATGE_22	ATGE_24	ATGE_29	ATGE_40	ATGE_73	ATGE_83	ATGE_84	ATGE_92	ATGE_100	ATGE_101	
SOC1	AGL21	SEP1	AGL6	ATGE_36	ATGE_73	
SOC1	AGL24	SEP1	AGL6	ATGE_8	ATGE_22	ATGE_24	ATGE_29	ATGE_40	ATGE_73	ATGE_83	ATGE_84	ATGE_92	ATGE_100	ATGE_101	
AGL21	AGL24	SEP1	AGL6	ATGE_73	
SEP3	AGL16	SEP1	AP1	ATGE_8	ATGE_22	ATGE_23	ATGE_24	ATGE_29	ATGE_31	ATGE_32	ATGE_33	ATGE_34	ATGE_35	ATGE_39	ATGE_40	ATGE_41	ATGE_42	ATGE_76	ATGE_77	ATGE_78	ATGE_92	ATGE_100	ATGE_101	
SEP3	SOC1	SEP1	AP1	ATGE_8	ATGE_22	ATGE_23	ATGE_24	ATGE_29	ATGE_31	ATGE_32	ATGE_33	ATGE_34	ATGE_39	ATGE_40	ATGE_41	ATGE_42	ATGE_76	ATGE_77	ATGE_78	ATGE_92	ATGE_100	ATGE_101	
SEP3	AGL24	SEP1	AP1	ATGE_8	ATGE_22	ATGE_23	ATGE_24	ATGE_29	ATGE_40	ATGE_92	ATGE_100	ATGE_101	
AGL16	SOC1	SEP1	AP1	ATGE_8	ATGE_22	ATGE_23	ATGE_24	ATGE_29	ATGE_31	ATGE_32	ATGE_33	ATGE_34	ATGE_39	ATGE_40	ATGE_41	ATGE_42	ATGE_76	ATGE_77	ATGE_78	ATGE_92	ATGE_100	ATGE_101	
AGL16	AGL24	SEP1	AP1	ATGE_8	ATGE_22	ATGE_23	ATGE_24	ATGE_29	ATGE_40	ATGE_92	ATGE_100	ATGE_101	
SOC1	AGL24	SEP1	AP1	ATGE_8	ATGE_22	ATGE_23	ATGE_24	ATGE_29	ATGE_40	ATGE_92	ATGE_100	ATGE_101	
SEP3	SOC1	SEP1	FUL	ATGE_8	ATGE_22	ATGE_23	ATGE_24	ATGE_26	ATGE_29	ATGE_31	ATGE_32	ATGE_33	ATGE_34	ATGE_39	ATGE_40	ATGE_41	ATGE_42	ATGE_43	ATGE_45	ATGE_73	ATGE_76	ATGE_77	ATGE_78	ATGE_79	ATGE_81	ATGE_83	ATGE_84	ATGE_92	ATGE_100	ATGE_101	
SEP3	AGL21	SEP1	FUL	ATGE_73	
SEP3	AGL24	SEP1	FUL	ATGE_8	ATGE_22	ATGE_23	ATGE_24	ATGE_26	ATGE_29	ATGE_40	ATGE_73	ATGE_83	ATGE_84	ATGE_92	ATGE_100	ATGE_101	
SOC1	AGL21	SEP1	FUL	ATGE_73	
SOC1	AGL24	SEP1	FUL	ATGE_8	ATGE_16	ATGE_17	ATGE_22	ATGE_23	ATGE_24	ATGE_26	ATGE_29	ATGE_40	ATGE_73	ATGE_83	ATGE_84	ATGE_92	ATGE_100	ATGE_101	
AGL21	AGL24	SEP1	FUL	ATGE_73	
SEP3	AGL16	SEP1	STK	ATGE_31	ATGE_32	ATGE_33	ATGE_34	ATGE_37	ATGE_39	ATGE_45	ATGE_73	ATGE_76	ATGE_77	ATGE_78	ATGE_79	ATGE_81	ATGE_82	ATGE_83	ATGE_84	ATGE_92	
SEP3	AGL21	SEP1	STK	ATGE_73	
SEP3	SOC1	SVP	SEP1	ATGE_5	ATGE_8	ATGE_22	ATGE_23	ATGE_24	ATGE_26	ATGE_29	ATGE_39	ATGE_40	ATGE_41	ATGE_42	ATGE_43	ATGE_73	ATGE_76	ATGE_77	ATGE_78	ATGE_79	ATGE_81	ATGE_83	ATGE_84	ATGE_92	ATGE_100	ATGE_101	
SEP3	AGL21	SVP	SEP1	ATGE_73	
AGL16	AGL21	SEP1	STK	ATGE_73	
AGL16	SOC1	SEP1	AGL12	ATGE_73	
AGL16	AGL21	SEP1	AGL12	ATGE_73	
SOC1	AGL21	SEP1	AGL12	ATGE_73	
AGL16	SOC1	AGL42	SEP1	ATGE_8	ATGE_16	ATGE_17	ATGE_22	ATGE_23	ATGE_24	ATGE_26	ATGE_29	ATGE_31	ATGE_32	ATGE_33	ATGE_34	ATGE_39	ATGE_40	ATGE_41	ATGE_45	ATGE_73	ATGE_76	ATGE_77	ATGE_78	ATGE_83	ATGE_84	ATGE_92	ATGE_101	
AGL16	AGL21	AGL42	SEP1	ATGE_73	
SOC1	AGL21	SVP	SEP1	ATGE_73	
SOC1	AGL21	AGL42	SEP1	ATGE_73	
SEP3	AGL16	SHP2	AGL6	ATGE_5	ATGE_8	ATGE_22	ATGE_29	ATGE_31	ATGE_32	ATGE_33	ATGE_34	ATGE_35	ATGE_36	ATGE_37	ATGE_39	ATGE_40	ATGE_41	ATGE_42	ATGE_43	ATGE_45	ATGE_73	ATGE_76	ATGE_77	ATGE_78	ATGE_79	ATGE_81	ATGE_82	ATGE_83	ATGE_84	ATGE_92	ATGE_100	ATGE_101	
SEP3	SOC1	SHP2	AGL6	ATGE_5	ATGE_8	ATGE_22	ATGE_29	ATGE_31	ATGE_32	ATGE_33	ATGE_34	ATGE_36	ATGE_39	ATGE_40	ATGE_41	ATGE_42	ATGE_43	ATGE_45	ATGE_73	ATGE_76	ATGE_77	ATGE_78	ATGE_79	ATGE_81	ATGE_83	ATGE_84	ATGE_92	ATGE_100	ATGE_101	
SEP3	AGL21	SHP2	AGL6	ATGE_36	ATGE_73	
AGL15	AGL16	SHP2	AGL6	ATGE_8	ATGE_29	ATGE_31	ATGE_32	ATGE_33	ATGE_36	ATGE_37	ATGE_43	ATGE_45	ATGE_77	ATGE_78	ATGE_79	ATGE_81	ATGE_82	ATGE_83	ATGE_84	ATGE_92	
AGL15	SOC1	SHP2	AGL6	ATGE_8	ATGE_29	ATGE_31	ATGE_32	ATGE_33	ATGE_36	ATGE_43	ATGE_45	ATGE_77	ATGE_78	ATGE_79	ATGE_81	ATGE_83	ATGE_84	ATGE_92	
AGL15	AGL21	SHP2	AGL6	ATGE_36	
AGL16	SOC1	SHP2	AGL6	ATGE_5	ATGE_8	ATGE_22	ATGE_29	ATGE_31	ATGE_32	ATGE_33	ATGE_34	ATGE_36	ATGE_39	ATGE_40	ATGE_41	ATGE_42	ATGE_43	ATGE_45	ATGE_73	ATGE_76	ATGE_77	ATGE_78	ATGE_79	ATGE_81	ATGE_83	ATGE_84	ATGE_90	ATGE_92	ATGE_100	ATGE_101	
AGL16	AGL21	SHP2	AGL6	ATGE_36	ATGE_73	
SOC1	AGL21	SHP2	AGL6	ATGE_36	ATGE_73	
SEP3	AGL16	SHP2	AGL14	ATGE_73	ATGE_82	ATGE_83	ATGE_84	
SEP3	SOC1	SHP2	AGL14	ATGE_73	ATGE_83	ATGE_84	
AGL16	SOC1	SHP2	AGL14	ATGE_3	ATGE_73	ATGE_83	ATGE_84	ATGE_93	ATGE_98	
SEP3	AGL16	AGL6	AP1	ATGE_8	ATGE_22	ATGE_24	ATGE_29	ATGE_31	ATGE_32	ATGE_33	ATGE_34	ATGE_35	ATGE_39	ATGE_40	ATGE_41	ATGE_42	ATGE_76	ATGE_77	ATGE_78	ATGE_92	ATGE_100	ATGE_101	
SEP3	SOC1	AGL6	AP1	ATGE_8	ATGE_22	ATGE_24	ATGE_29	ATGE_31	ATGE_32	ATGE_33	ATGE_34	ATGE_39	ATGE_40	ATGE_41	ATGE_42	ATGE_76	ATGE_77	ATGE_78	ATGE_92	ATGE_100	ATGE_101	
SEP3	AGL24	AGL6	AP1	ATGE_8	ATGE_22	ATGE_24	ATGE_29	ATGE_40	ATGE_92	ATGE_100	ATGE_101	
AGL15	AGL16	AGL6	AP1	ATGE_8	ATGE_29	ATGE_31	ATGE_32	ATGE_33	ATGE_77	ATGE_78	ATGE_92	
AGL15	SOC1	AGL6	AP1	ATGE_8	ATGE_29	ATGE_31	ATGE_32	ATGE_33	ATGE_77	ATGE_78	ATGE_92	
AGL15	AGL24	AGL6	AP1	ATGE_8	ATGE_29	ATGE_92	
AGL16	SOC1	AGL6	AP1	ATGE_8	ATGE_22	ATGE_24	ATGE_29	ATGE_31	ATGE_32	ATGE_33	ATGE_34	ATGE_39	ATGE_40	ATGE_41	ATGE_42	ATGE_76	ATGE_77	ATGE_78	ATGE_92	ATGE_100	ATGE_101	
AGL16	AGL24	AGL6	AP1	ATGE_8	ATGE_22	ATGE_24	ATGE_29	ATGE_40	ATGE_92	ATGE_100	ATGE_101	
SOC1	AGL24	AGL6	AP1	ATGE_8	ATGE_22	ATGE_24	ATGE_29	ATGE_40	ATGE_92	ATGE_100	ATGE_101	
SEP3	SOC1	AGL6	FUL	ATGE_8	ATGE_22	ATGE_24	ATGE_29	ATGE_31	ATGE_32	ATGE_33	ATGE_34	ATGE_39	ATGE_40	ATGE_41	ATGE_42	ATGE_43	ATGE_45	ATGE_73	ATGE_76	ATGE_77	ATGE_78	ATGE_79	ATGE_81	ATGE_83	ATGE_84	ATGE_92	ATGE_100	ATGE_101	
SEP3	AGL21	AGL6	FUL	ATGE_73	
SEP3	AGL24	AGL6	FUL	ATGE_8	ATGE_22	ATGE_24	ATGE_29	ATGE_40	ATGE_73	ATGE_83	ATGE_84	ATGE_92	ATGE_100	ATGE_101	
SOC1	AGL21	AGL6	FUL	ATGE_73	
SOC1	AGL24	AGL6	FUL	ATGE_8	ATGE_22	ATGE_24	ATGE_27	ATGE_29	ATGE_40	ATGE_73	ATGE_83	ATGE_84	ATGE_90	ATGE_92	ATGE_100	ATGE_101	
AGL21	AGL24	AGL6	FUL	ATGE_73	
SEP3	SOC1	SVP	AGL6	ATGE_5	ATGE_8	ATGE_22	ATGE_24	ATGE_29	ATGE_39	ATGE_40	ATGE_41	ATGE_42	ATGE_43	ATGE_73	ATGE_76	ATGE_77	ATGE_78	ATGE_79	ATGE_81	ATGE_83	ATGE_84	ATGE_92	ATGE_100	ATGE_101	
SEP3	AGL21	SVP	AGL6	ATGE_73	
AGL15	SOC1	SVP	AGL6	ATGE_8	ATGE_29	ATGE_43	ATGE_77	ATGE_78	ATGE_79	ATGE_81	ATGE_83	ATGE_84	ATGE_92	
AGL16	SOC1	AGL42	AGL6	ATGE_8	ATGE_22	ATGE_24	ATGE_27	ATGE_29	ATGE_31	ATGE_32	ATGE_33	ATGE_34	ATGE_39	ATGE_40	ATGE_41	ATGE_45	ATGE_73	ATGE_76	ATGE_77	ATGE_78	ATGE_83	ATGE_84	ATGE_92	ATGE_101	
AGL16	AGL21	AGL42	AGL6	ATGE_73	
SOC1	AGL21	SVP	AGL6	ATGE_73	
SOC1	AGL21	AGL42	AGL6	ATGE_73	
SEP3	SOC1	SVP	AP1	ATGE_8	ATGE_22	ATGE_23	ATGE_24	ATGE_29	ATGE_39	ATGE_40	ATGE_41	ATGE_42	ATGE_76	ATGE_77	ATGE_78	ATGE_92	ATGE_100	ATGE_101	
AGL15	SOC1	SVP	AP1	ATGE_8	ATGE_29	ATGE_77	ATGE_78	ATGE_92	
SEP3	SOC1	FUL	AGL14	ATGE_73	ATGE_83	ATGE_84	
SEP3	AGL24	FUL	AGL14	ATGE_73	ATGE_83	ATGE_84	
SOC1	AGL24	FUL	AGL14	ATGE_73	ATGE_83	ATGE_84	
SEP3	SOC1	CAL	SVP	ATGE_8	ATGE_29	ATGE_40	ATGE_42	ATGE_92	
SOC1	AGL21	AGL17	AGL19	ATGE_3	ATGE_9	ATGE_73	ATGE_93	ATGE_95	ATGE_98	ATGE_99	
AGL16	AGL15	SEP3	AG	ATGE_8	ATGE_29	ATGE_31	ATGE_32	ATGE_33	ATGE_36	ATGE_37	ATGE_43	ATGE_45	ATGE_77	ATGE_78	ATGE_79	ATGE_81	ATGE_82	ATGE_83	ATGE_84	ATGE_92	
AGL21	AGL15	SEP3	AG	ATGE_36	
AGL24	AGL15	SEP3	AG	ATGE_8	ATGE_29	ATGE_83	ATGE_84	ATGE_92	
AGL16	AGL15	SEP3	SHP1	ATGE_29	ATGE_31	ATGE_32	ATGE_33	ATGE_37	ATGE_45	ATGE_77	ATGE_78	ATGE_79	ATGE_81	ATGE_82	ATGE_83	ATGE_84	ATGE_92	
SOC1	AGL15	SEP3	SHP1	ATGE_29	ATGE_31	ATGE_32	ATGE_33	ATGE_45	ATGE_77	ATGE_78	ATGE_79	ATGE_81	ATGE_83	ATGE_84	ATGE_92	
AGL24	AGL15	SEP3	SHP1	ATGE_29	ATGE_83	ATGE_84	ATGE_92	
AGL16	AGL15	SEP3	SHP2	ATGE_8	ATGE_29	ATGE_31	ATGE_32	ATGE_33	ATGE_36	ATGE_37	ATGE_43	ATGE_45	ATGE_77	ATGE_78	ATGE_79	ATGE_81	ATGE_82	ATGE_83	ATGE_84	ATGE_92	ATGE_96	
SOC1	AGL15	SEP3	SHP2	ATGE_8	ATGE_29	ATGE_31	ATGE_32	ATGE_33	ATGE_36	ATGE_43	ATGE_45	ATGE_77	ATGE_78	ATGE_79	ATGE_81	ATGE_83	ATGE_84	ATGE_92	ATGE_96	
AGL21	AGL15	SEP3	SHP2	ATGE_36	
AGL16	AGL15	SEP3	AGL6	ATGE_8	ATGE_29	ATGE_31	ATGE_32	ATGE_33	ATGE_36	ATGE_37	ATGE_43	ATGE_45	ATGE_77	ATGE_78	ATGE_79	ATGE_81	ATGE_82	ATGE_83	ATGE_84	ATGE_92	
SOC1	AGL15	SEP3	AGL6	ATGE_8	ATGE_29	ATGE_31	ATGE_32	ATGE_33	ATGE_36	ATGE_43	ATGE_45	ATGE_77	ATGE_78	ATGE_79	ATGE_81	ATGE_83	ATGE_84	ATGE_92	
AGL21	AGL15	SEP3	AGL6	ATGE_36	
AGL24	AGL15	SEP3	AGL6	ATGE_8	ATGE_29	ATGE_83	ATGE_84	ATGE_92	
AGL16	AGL15	SEP3	AP1	ATGE_8	ATGE_29	ATGE_31	ATGE_32	ATGE_33	ATGE_77	ATGE_78	ATGE_92	
SOC1	AGL15	SEP3	AP1	ATGE_8	ATGE_29	ATGE_31	ATGE_32	ATGE_33	ATGE_77	ATGE_78	ATGE_92	
AGL24	AGL15	SEP3	AP1	ATGE_8	ATGE_29	ATGE_92	
AGL16	SEP3	AGL15	STK	ATGE_31	ATGE_32	ATGE_33	ATGE_37	ATGE_45	ATGE_77	ATGE_78	ATGE_79	ATGE_81	ATGE_82	ATGE_83	ATGE_84	ATGE_92	
SOC1	SEP3	AGL15	SVP	ATGE_8	ATGE_29	ATGE_43	ATGE_77	ATGE_78	ATGE_79	ATGE_81	ATGE_83	ATGE_84	ATGE_92	ATGE_96	
SEP3	AGL16	AGL21	AG	ATGE_36	ATGE_73	
SEP3	AGL16	AGL24	AG	ATGE_8	ATGE_24	ATGE_29	ATGE_73	ATGE_83	ATGE_84	ATGE_92	ATGE_101	
SEP3	AGL21	AGL24	AG	ATGE_73	
AGL15	AGL16	AGL21	AG	ATGE_36	
AGL15	AGL16	AGL24	AG	ATGE_8	ATGE_29	ATGE_83	ATGE_84	ATGE_92	
AGL16	AGL21	AGL24	AG	ATGE_73	
SEP3	AGL16	SOC1	SHP1	ATGE_29	ATGE_31	ATGE_32	ATGE_33	ATGE_39	ATGE_41	ATGE_45	ATGE_73	ATGE_76	ATGE_77	ATGE_78	ATGE_79	ATGE_81	ATGE_83	ATGE_84	ATGE_92	ATGE_100	ATGE_101	
SEP3	AGL16	AGL21	SHP1	ATGE_73	
SEP3	AGL16	AGL24	SHP1	ATGE_29	ATGE_73	ATGE_83	ATGE_84	ATGE_92	ATGE_100	ATGE_101	
SEP3	SOC1	AGL21	SHP1	ATGE_73	
SEP3	SOC1	AGL24	SHP1	ATGE_29	ATGE_73	ATGE_83	ATGE_84	ATGE_92	ATGE_100	ATGE_101	
SEP3	AGL21	AGL24	SHP1	ATGE_73	
AGL15	AGL16	SOC1	SHP1	ATGE_29	ATGE_31	ATGE_32	ATGE_33	ATGE_45	ATGE_77	ATGE_78	ATGE_79	ATGE_81	ATGE_83	ATGE_84	ATGE_92	
AGL15	AGL16	AGL24	SHP1	ATGE_29	ATGE_83	ATGE_84	ATGE_92	
AGL15	SOC1	AGL24	SHP1	ATGE_29	ATGE_83	ATGE_84	ATGE_92	
AGL16	SOC1	AGL21	SHP1	ATGE_73	
AGL16	SOC1	AGL24	SHP1	ATGE_27	ATGE_28	ATGE_29	ATGE_73	ATGE_83	ATGE_84	ATGE_92	ATGE_100	ATGE_101	
AGL16	AGL21	AGL24	SHP1	ATGE_73	
SOC1	AGL21	AGL24	SHP1	ATGE_73	
SEP3	AGL16	SOC1	SEP1	ATGE_5	ATGE_8	ATGE_22	ATGE_23	ATGE_24	ATGE_26	ATGE_29	ATGE_31	ATGE_32	ATGE_33	ATGE_34	ATGE_36	ATGE_39	ATGE_40	ATGE_41	ATGE_42	ATGE_43	ATGE_45	ATGE_73	ATGE_76	ATGE_77	ATGE_78	ATGE_79	ATGE_81	ATGE_83	ATGE_84	ATGE_92	ATGE_100	ATGE_101	
SEP3	AGL16	AGL21	SEP1	ATGE_36	ATGE_73	
SEP3	AGL16	AGL24	SEP1	ATGE_8	ATGE_22	ATGE_23	ATGE_24	ATGE_26	ATGE_29	ATGE_40	ATGE_73	ATGE_83	ATGE_84	ATGE_92	ATGE_100	ATGE_101	
SEP3	SOC1	AGL21	SEP1	ATGE_36	ATGE_73	
SEP3	SOC1	AGL24	SEP1	ATGE_8	ATGE_22	ATGE_23	ATGE_24	ATGE_26	ATGE_29	ATGE_40	ATGE_73	ATGE_83	ATGE_84	ATGE_92	ATGE_100	ATGE_101	
SEP3	AGL21	AGL24	SEP1	ATGE_73	
AGL16	SOC1	AGL21	SEP1	ATGE_36	ATGE_73	
AGL16	SOC1	AGL24	SEP1	ATGE_8	ATGE_16	ATGE_17	ATGE_22	ATGE_23	ATGE_24	ATGE_26	ATGE_29	ATGE_40	ATGE_73	ATGE_83	ATGE_84	ATGE_92	ATGE_100	ATGE_101	
AGL16	AGL21	AGL24	SEP1	ATGE_73	
SOC1	AGL21	AGL24	SEP1	ATGE_73	
AGL16	SOC1	AGL21	SEP2	ATGE_36	ATGE_73	
SEP3	AGL16	SOC1	SHP2	ATGE_1	ATGE_5	ATGE_8	ATGE_12	ATGE_22	ATGE_29	ATGE_31	ATGE_32	ATGE_33	ATGE_34	ATGE_36	ATGE_39	ATGE_40	ATGE_41	ATGE_42	ATGE_43	ATGE_45	ATGE_73	ATGE_76	ATGE_77	ATGE_78	ATGE_79	ATGE_81	ATGE_83	ATGE_84	ATGE_91	ATGE_92	ATGE_96	ATGE_97	ATGE_100	ATGE_101	
SEP3	AGL16	AGL21	SHP2	ATGE_36	ATGE_73	
SEP3	SOC1	AGL21	SHP2	ATGE_36	ATGE_73	
AGL15	AGL16	SOC1	SHP2	ATGE_4	ATGE_6	ATGE_8	ATGE_29	ATGE_31	ATGE_32	ATGE_33	ATGE_36	ATGE_43	ATGE_45	ATGE_77	ATGE_78	ATGE_79	ATGE_81	ATGE_83	ATGE_84	ATGE_92	ATGE_96	
AGL15	AGL16	AGL21	SHP2	ATGE_36	
AGL15	SOC1	AGL21	SHP2	ATGE_36	
AGL16	SOC1	AGL21	SHP2	ATGE_3	ATGE_36	ATGE_73	ATGE_93	ATGE_98	
SEP3	AGL16	SOC1	AGL6	ATGE_5	ATGE_8	ATGE_22	ATGE_24	ATGE_29	ATGE_31	ATGE_32	ATGE_33	ATGE_34	ATGE_36	ATGE_39	ATGE_40	ATGE_41	ATGE_42	ATGE_43	ATGE_45	ATGE_73	ATGE_76	ATGE_77	ATGE_78	ATGE_79	ATGE_81	ATGE_83	ATGE_84	ATGE_92	ATGE_100	ATGE_101	
SEP3	AGL16	AGL21	AGL6	ATGE_36	ATGE_73	
SEP3	AGL16	AGL24	AGL6	ATGE_8	ATGE_22	ATGE_24	ATGE_29	ATGE_40	ATGE_73	ATGE_83	ATGE_84	ATGE_92	ATGE_100	ATGE_101	
SEP3	SOC1	AGL21	AGL6	ATGE_36	ATGE_73	
SEP3	SOC1	AGL24	AGL6	ATGE_8	ATGE_22	ATGE_24	ATGE_29	ATGE_40	ATGE_73	ATGE_83	ATGE_84	ATGE_92	ATGE_100	ATGE_101	
SEP3	AGL21	AGL24	AGL6	ATGE_73	
AGL15	AGL16	SOC1	AGL6	ATGE_8	ATGE_29	ATGE_31	ATGE_32	ATGE_33	ATGE_36	ATGE_43	ATGE_45	ATGE_77	ATGE_78	ATGE_79	ATGE_81	ATGE_83	ATGE_84	ATGE_92	
AGL15	AGL16	AGL21	AGL6	ATGE_36	
AGL15	AGL16	AGL24	AGL6	ATGE_8	ATGE_29	ATGE_83	ATGE_84	ATGE_92	
AGL15	SOC1	AGL21	AGL6	ATGE_36	
AGL15	SOC1	AGL24	AGL6	ATGE_8	ATGE_29	ATGE_83	ATGE_84	ATGE_92	
AGL16	SOC1	AGL21	AGL6	ATGE_36	ATGE_73	
AGL16	SOC1	AGL24	AGL6	ATGE_8	ATGE_22	ATGE_24	ATGE_27	ATGE_29	ATGE_40	ATGE_73	ATGE_83	ATGE_84	ATGE_90	ATGE_92	ATGE_100	ATGE_101	
AGL16	AGL21	AGL24	AGL6	ATGE_73	
SOC1	AGL21	AGL24	AGL6	ATGE_73	
SEP3	AGL16	SOC1	AP1	ATGE_8	ATGE_22	ATGE_23	ATGE_24	ATGE_29	ATGE_31	ATGE_32	ATGE_33	ATGE_34	ATGE_39	ATGE_40	ATGE_41	ATGE_42	ATGE_76	ATGE_77	ATGE_78	ATGE_92	ATGE_100	ATGE_101	
SEP3	AGL16	AGL24	AP1	ATGE_8	ATGE_22	ATGE_23	ATGE_24	ATGE_29	ATGE_40	ATGE_92	ATGE_100	ATGE_101	
SEP3	SOC1	AGL24	AP1	ATGE_8	ATGE_22	ATGE_23	ATGE_24	ATGE_29	ATGE_40	ATGE_92	ATGE_100	ATGE_101	
AGL15	AGL16	SOC1	AP1	ATGE_8	ATGE_29	ATGE_31	ATGE_32	ATGE_33	ATGE_77	ATGE_78	ATGE_92	
AGL15	AGL16	AGL24	AP1	ATGE_8	ATGE_29	ATGE_92	
AGL15	SOC1	AGL24	AP1	ATGE_8	ATGE_29	ATGE_92	
AGL16	SOC1	AGL24	AP1	ATGE_8	ATGE_22	ATGE_23	ATGE_24	ATGE_29	ATGE_40	ATGE_92	ATGE_100	ATGE_101	
SEP3	SOC1	AGL21	FUL	ATGE_73	
SEP3	SOC1	AGL24	FUL	ATGE_8	ATGE_22	ATGE_23	ATGE_24	ATGE_26	ATGE_29	ATGE_40	ATGE_73	ATGE_83	ATGE_84	ATGE_91	ATGE_92	ATGE_100	ATGE_101	
SEP3	AGL21	AGL24	FUL	ATGE_73	
SOC1	AGL21	AGL24	FUL	ATGE_73	
SOC1	AGL24	SEP3	CAL	ATGE_8	ATGE_29	ATGE_40	ATGE_92	
AGL16	AGL21	SEP3	STK	ATGE_73	
AGL16	SOC1	SEP3	AGL14	ATGE_73	ATGE_83	ATGE_84	
AGL16	AGL24	SEP3	AGL14	ATGE_73	ATGE_83	ATGE_84	
SOC1	AGL24	SEP3	AGL14	ATGE_73	ATGE_83	ATGE_84	
SEP3	AGL16	SOC1	ANR1	ATGE_29	ATGE_36	ATGE_43	ATGE_73	ATGE_78	ATGE_79	ATGE_81	ATGE_83	ATGE_84	
SEP3	AGL16	AGL21	ANR1	ATGE_36	ATGE_73	
SEP3	SOC1	AGL21	SVP	ATGE_73	
SEP3	SOC1	AGL21	ANR1	ATGE_36	ATGE_73	
AGL16	SOC1	AGL21	AGL12	ATGE_3	ATGE_9	ATGE_73	ATGE_93	ATGE_95	ATGE_98	ATGE_99	
AGL16	SOC1	AGL24	AGL14	ATGE_73	ATGE_83	ATGE_84	
SOC1	AGL21	AGL16	AGL17	ATGE_3	ATGE_9	ATGE_73	ATGE_93	ATGE_95	ATGE_98	ATGE_99	
AGL16	SOC1	AGL21	AGL42	ATGE_3	ATGE_9	ATGE_73	ATGE_93	ATGE_95	ATGE_98	ATGE_99	
AGL16	SOC1	AGL21	ANR1	ATGE_9	ATGE_36	ATGE_73	ATGE_99	
AGL16	SOC1	SEP3	AGL15	ATGE_8	ATGE_29	ATGE_31	ATGE_32	ATGE_33	ATGE_36	ATGE_43	ATGE_45	ATGE_77	ATGE_78	ATGE_79	ATGE_81	ATGE_83	ATGE_84	ATGE_92	ATGE_96	
AGL16	AGL21	SEP3	AGL15	ATGE_36	
AGL16	AGL24	SEP3	AGL15	ATGE_8	ATGE_29	ATGE_83	ATGE_84	ATGE_92	
SOC1	AGL21	SEP3	AGL15	ATGE_36	
SOC1	AGL24	SEP3	AGL15	ATGE_8	ATGE_29	ATGE_83	ATGE_84	ATGE_92	
SEP3	AGL16	SOC1	AGL21	ATGE_36	ATGE_73	
SEP3	AGL16	SOC1	AGL24	ATGE_8	ATGE_22	ATGE_23	ATGE_24	ATGE_26	ATGE_29	ATGE_40	ATGE_73	ATGE_83	ATGE_84	ATGE_91	ATGE_92	ATGE_100	ATGE_101	
SEP3	AGL16	AGL21	AGL24	ATGE_73	
SEP3	SOC1	AGL21	AGL24	ATGE_73	
AGL15	AGL16	SOC1	AGL21	ATGE_36	
AGL15	AGL16	SOC1	AGL24	ATGE_2	ATGE_4	ATGE_6	ATGE_8	ATGE_29	ATGE_83	ATGE_84	ATGE_92	
AGL16	SOC1	AGL21	AGL24	ATGE_73	
